# Supplementary material for: Genetic Architecture of Egg Production Traits in Chickens: A Systematic Review
Source: Int J Mol Sci. 2026 Jun 10;27(12):5255. doi: 10.3390/ijms27125255 (PMC13299478; doi:10.3390/ijms27125255)
Supplement: Supplementary file 1 [file ijms-27-05255-s001.zip]

Archive with 2 entries (2 files):
- ijms-4331064-supplementary.xlsx
- Supplementary_PRISMA_2020_checklist.pdf
