# Supplementary material for: Genetic Architecture of Egg Production Traits in Chickens: A Systematic Review
Source: Int J Mol Sci. 2026 Jun 10;27(12):5255. doi: 10.3390/ijms27125255 (PMC13299478; doi:10.3390/ijms27125255)
Supplement: Supplementary file 1 [file ijms-27-05255-s001.zip › ijms-4331064-supplementary.xlsx]

## Sheet: ST1
	Supplementary Table S1. Key articles included in the systematic review
№	Breed/line	Country	N (chickens)	Type of study	Genotyping platform	Phenotype	Chromosome(s)	SNP (ID/gene)	Significance level	Gene function/pathway	Reseach
1	Jing Hong	China	1676	GWAS + SNP+validation	Axiom Chicken HD 600K	ELR	GGA13	RAPGEF6	p<5×10⁻⁷, p<0.0001	RAPGEF6, cAMP/Rap signaling, regulation of reproduction	[8]
2	Mahuang	China	725	WGS‑GWAS + validation	High sequencing depth of 30 × on the HiSeq X Ten system	EN	GGA1,GGA2, GGA6,GGA8,GGA12, GGAZ	HEBP2, LAMC1, LAMC2, NMNAT2, SMG7, NCF2, APOBEC4, NPL, ARPC5, RGL1, RASA3, FAT3, TENM4, LARS2, LIMD1, PCDH15, LGI1, DAG1, MST1, APEH, BSN, TRAIP, MST1R, gga-mir-12220, MON1A, RBM6, RAD54L2	P< 6.724 5×10⁻⁸	Cell proliferation and adhesion, extracellular matrix remodeling, immune and cell cycle signaling cascades, metabolic and reparative processes (energy metabolism and maintenance of genomic stability).	[15]
3	White Leghorn (WL), Rhode Island Red (RIR)	China	3 812	GWAS+ pedigree‑based	Axiom Chicken HD 600K	AFE,BWA,FEW,EN	GGA1, GGA4, GGA5, GGA8, GGA10, GGA22 и GGA27	WL: NKTR, LDLRAD3, COP1, PDPK1, COL9A3. RIR: PPFIBP1, SCUBE1, MPPED1, RBMS3, STT3B, CMTM8, CMTM7, DYNC1LI1, ZNF830, STK3, PRDM1, COL5A2, XPR1	P ≈ 5×10⁻⁷	WL (White Leghorn): COL9A3, COL5A2, and SCUBE1 are involved in the focal adhesion and ECM-receptor interaction pathways, as well as extracellular matrix organization/structural constituent processes and extracellular space. RIR (Rhode Island Red): the same COL9A3–COL5A2–SCUBE1 block is involved in the same pathways (focal adhesion, ECM-receptor interaction, extracellular matrix), complementing th…	[9]
5	7 v lines of meat breeds	China	9778 (7 lines)	GWAS+QTL	Illumina Chicken 60K SNP BeadChip	EN, EW	GGAZ	PRLR (rs318154184, rs13769886, rs313325646), THY1 (rs315536207), ADAMTS12 (rs316053320), RANBP3L (rs317829338, rs317316870), NADK2 (rs317316870, rs315880474), SLC1A3 (rs16130829, rs313925951, rs315242894, rs315141712, rs313907922), CPLANE1 (rs314230546), WDR70 (rs316797236), GDNF (rs318193135, rs14786300, rs14786270), EGFLAM (rs14786427), LIFR (rs317925374, rs14786514), DAB2 (rs16131724, rs313214…	P < 5×10⁻⁷ – 10⁻⁶	Genes associated with the reproductive system and hormonal regulation; genes involved in growth and development	[17]
6	F2: Russian White × Cornish White	Russia	95	GWAS	Illumina Chicken 60K SNP BeadChip	Age at first egg	GGA3	AIDA, NKAIN2, LIN9, MAP4K3	P < 1,05×10⁻⁴	AIDA, NKAIN2, LIN9, MAP4K3 – growth, chondrogenesis, cell cycle	[26]
7	Shuanglian	China	443	WGS, GWAS	Whole‑genome resequencing	Egg number, AFE, egg weight	GGA1, GGA4, GGAZ, GGA10	EN: NEO1, ADPGK, CYP11A1; MCD: S1PR4; WFE: LDB2;	FDR < 0,05	Neurodevelopment, glucose metabolism, steroidogenesis; S1P signaling, immune and reproductive regulation	[19]
8	LingKun	China	266	GWAS	Illumina pair-end sequencing (PE150)	EN500, EW, EST, ESS, HU, BWF	GGA1, GGA2, GGA3, GGA4, GGA5, GGA8, GGA11, GGA13, GGA23 и GGAZ	GAL, CENPF, GPC2, PEMT, TFAP2D, CPQ	P < 4,74×10⁻⁶	GAL – a neuropeptide involved in the regulation of food intake and reproduction; CENPF – cell division and chromosomal segregation; PEMT – phospholipid and lipid metabolism, affects yolk composition; SLIT3 – bone formation, a candidate for ESS (shell strength); SLC5A7 – choline transport, important for shell formation and egg quality.	[13]
9	Lohmann Pink, Hy‑Line Gray, Dawu Jinfeng	China	507	WGS, GWAS	DNBSEQ-T7 platform (BGI) with a PE150 strategy	Average egg‑laying time	GGA1, GGA9	ADIPOQ, ST6GAL1, ITM2C, MIR1577, PER2, PIK3CB, FOXL2, RBP2, RBP1, SLC25A36, CLSTN2, PXYLP1, SPSB4, MRPS22, NMNAT3, COPB2, HES6, CAB39	2,52×10⁻⁶, 1,98×10⁻⁶, 1,25×10⁻⁶	Pathways related to vitamin A metabolism, circadian rhythms, neurogenesis, the response to light, and the binding of retinal/opsin and fatty acids	[28]
10	Wuhua yellow	China	315	GWAS	sequenced on the DNBSEQ-T7 platform (Annoroad, China)	AFE; EN; ACS; MCST	AFE: GGA1, GGA8, GGA26; EN - GGA1, GGA3; ACS - GGA1; MCS - GGA1, GGA3, GGA19	AFE - KRAS, SCUBE1, BHLHE41, PPFIBP1, EPHA1, CHIA, PTPRF; EN: PTK2, LAPTM5; ACS - IGF1, THL, WASHC3, STAB2, HIPK2, ANKH, HDAC11; MCS - RPTOR, ATG14, UBXN6, SLC5A1, NTM, HDAC11	P < 1,63×10⁻⁷, P < 3,27×10⁻⁶.	SCUBE1, KRAS, BHLHE41, SOX5, and PPFIBP1 genes regulate folliculogenesis, circadian rhythms, nervous system development, and growth signaling pathways. IGF1, PTK2, RPTOR, and ATG14 play a role in the IGF-1 axis, mTOR and insulin signaling pathways, cell adhesion, autophagy, and control of follicle growth and ovulation.	[11]
11	Russian White	Russia	146	GWAS	Illumina Chicken 60K SNP BeadChip	YEF, EW, EL, AFE	GGA1, GGA2, GGA3, GGA4, GGA5, GGA7, GGA11, GGA13, GGA24, GGAZ	NCAM2; SLCO1B3; TBC1D1; GHR; FGF3; ABCB1; IGF1R; TAP1; TAP2; BF1; BF2.	p < 5.16*10- 5	NCAM2 – neuronal adhesion and neurogenesis; SLCO1B3 – organic anion and bile acid transport; TBC1D1 – AMPK- and insulin-dependent glucose uptake; GHR – GH–JAK2–STAT growth and metabolism; FGF3 – FGF–MAPK tissue development; ABCB1 – xenobiotic efflux P-gp; IGF1R – IGF-1–PI3K–AKT–mTOR growth and proliferation; TAP1/TAP2 – peptide transport for MHC-I; BF1/BF2 – avian MHC-I, cellular immunity.	[5]
12	Laiwu Black	China	399	WGS, GWAS	WGS, DNBSEQ/BGISEQ platform (BGI, Shenzhen, China), average coverage 7.07×	EN1–EN5	GGA1, GGA2, GGA3, GGA4, GGA5, GGA6,GGA7,GGA8, GGA12, GGA15, GGA24	VTG2; PDCD11; TAF5; LMF1; CACNA2D3; ERC2; SUSD3; CADM1; PHF2; FAM120A; PTPRF; CXCR7; RARβ; PABPC1; DYSF; NF2; BANK1; DNAJB14	p < 3.42E-8 p < 6.84E-7	VTG2 – vitellogenin, vitellogenesis and yolk lipid transport; LMF1 – triglyceride lipase maturation, lipid metabolism; CACNA2D3 – calcium channel accessory subunit, neuronal excitability and synaptic transmission; ERC2/SUSD3/CADM1 – synaptic and cell adhesion; PHF2/FAM120A – transcription regulation and epigenetics; PTPRF – focal contacts and cell-matrix adhesion; CXCR7 – chemokine receptor CXCL1…	[12]
13	White Leghorn (WL), brown-egg dwarf (DW) layers	China	385 WL and 361 DW	GWAS	Illumina Chicken 60K SNP BeadChip	EN, AFE, FEW, EW, YW	GGA1, GGA3, GGA4, GGA5, GGA6, GGA13,GGAZ,	DLEU7; MIR15A; GTF2A1; CLSPN; ESR1; RARB; OCA2; ITGB3; COL27A1; SLC13A5; ATP10D; TLE4	P ≈ 1,51×10⁻⁶	DLEU7/MIR15A – control of proliferation and apoptosis via NF-κB, TNF, and TGF-β signaling; GTF2A1 – transcription initiation by RNA polymerase II; CLSPN – mediator of the ATR–Chk1 DNA damage checkpoint pathway; ESR1 – estrogen-dependent regulation of reproductive organ development and function; RARB – retinoic acid signaling and neuronal/embryonic patterning; OCA2 – melanogenesis, tyrosine/melani…	[4]
14	Rhode Island Red	China	1078	GWAS	the Affymetrix 600 K chicken SNP chip (Affymetrix, Inc. Santa Clara, CA, USA)	AFE; EN1, EN2, EN3, EN4, EN5	GGA1, GGA2, GGA3, GGA5, GGA8, GGA9, GGA24	GATA3; HIPK3; RAB11FIP2; FAM204A; PRLHR; NTM; POLA1; PDK3; APOO; ACOT9; PRDX4	P=1,16×10−6	GATA3 – transcription factor of T-cell/neuronal differentiation; HIPK3 – serine/threonine kinase, regulation of apoptosis and transcription; RAB11FIP2 – vesicular transport and recycling receptors; FAM204A – nuclear protein, putative regulation of transcription/growth; PRLHR – prolactin-releasing peptide receptor, neuroendocrine regulation of nutrition and reproduction (via PRL, LH, oxytocin); NT…	[25]
15	Beijing-You chickens (YY), White Leghorns (WW)	China	1,004	GWAS, QTL and TWAS, WGS	Novaseq 6000 (Illumina),	EN and EN at different stages	GGA1, GGA2, GGA3, GGA6, GGA13, GGA15, GGA21	TMEM68-like, ENSGALG00015011893	for eQTL P < 1.12E-04 (cis), P < 3.68E-07 (trans); TWAS/MR: z-score >|2.72| (P<0.01), P < 1.0E-04	A large number of candidates, including those involved in steroidogenesis	[10]
16	Ningdu Sanhuang (NDH)	China	1301/96	GWAS	Illumina Chicken 60K iSelect BeadChip	EN300, AFE	GGA5	GARNL1	P < 0,05	GARNL1 (GTPase Activating Rap/RanGAP Domain-Like 1) – role in reproductive traits (broodiness, egg production); increased expression in the hypothalamus/pituitary in brooding chickens; alternative splicing (5 transcripts).	[6]
17	Gushi	China	900	GWAS	low-coverage whole-genome resequencing with genotype immutation (BaseVar–STITCH pipeline)	PME, RDL, RIL, MASM, EN, LC up-stage, LC sustain-stage	GGA1, GGA2, GGA3, GGA5, GGA15, GGA25, GGA30	C3, CADPS2, TLN2	P < 5×10⁻⁶	Complement-mediated immune response (C3), Ca²⁺-dependent secretion and neuroendocrine regulation (CADPS2) and focal adhesions/integrin-dependent cytoskeletal signaling (TLN2), affecting the maintenance of reproductive tissue function and egg production dynamics	[29]
18	Russian White × Cornish White F2	Russia	142	GWAS	Illumina Chicken 60K iSelect BeadChip	AFE, EN, DEL, ELC, ELI, EW1, EW2 and EW3	GGA1, GGA2, GGA3, GGA4, GGA5, GGA6, GGA8, GGA9, GGA10, GGA11, GGA12, GGA13, GGA14, GGA15, GGA19, GGA22, GGA25, GGA27, GGA28	FGF14, GCK, CNTN4	p < 5×10⁻⁷	Neural activity-mediated regulation (via FGF14), glucose and energy metabolism (via GCK), and cell adhesion/axon growth (via CNTN4), which is associated with neuroendocrine control of reproductive function, provision of energy requirements for egg production, and development/function of the nervous system influencing egg-laying behavior	[3]
19	Laiwu Black	China	399	GWAS, WGS	All libraries were sequenced on DNBSEQ™ Sequencing System (BGI Genomics, Shenzhen, China).	AFE , BWFE, LR, LC, FWLCS, LWLCE, NUMC	GGA1–GGA14, GGA17–GGA19, GGA21–GGA25, GGA28, GGZ	NELL2, SMYD9, SPTLC2, SMYD3, PLCL1	p < 3.42E-8	Neural development and neuroendocrine regulation (NELL2), epigenetic regulation of transcription through lysine methyltransferases (SMYD9, SMYD3), sphering lipid and membrane metabolism (SPTLC2), and phosphoinositide/Ca²⁺-dependent signaling (PLCL1), which together influence the functioning of reproductive tissues and clutch pattern	[14]
20	1433 - Rhode Island Red (RIR) and 1515 кур White Leghorn (WL)	USA/Germany	2948	GWAS	Axiom Chicken HD 600K	numC, maxC, avgC, afe, gEgg, def	GGA1, GGA3, GGA6, GGA8, GGA10, GGA13	RARβ, PABPC1, ABLIM1, LRRC74B, P2RX6, NUP210, PHF2, FAM120A, SUSD3, CACNA2D3, ERC2, COPG1, ENSGALG00000036916, DNAJB14, PPP3CA, BANK1, FAM149A, ENSGALG00000016562, FRMPD4, ADGRG2, HEATR5B, GABAARθ, DYSF, PLA2G4F, USMG5, PDCD11, TAF5, PTPRF, VTG2, NF2, CADM1, CXCR7, ARL8B, EDEM1, LMF1, FAM213A, TSPAN14, ENSGALG00000005042	P < 6,7×10⁻⁷	Neuroendocrine regulation and synaptic transmission (RARβ, ERC2, GABAARθ, ADGRG2, CADM1, CXCR7), calcium and phosphoinositide signaling (CACNA2D3, PPP3CA, P2RX6, PLA2G4F), epigenetic and transcriptional regulation (PHF2, TAF5, PDCD11, PTPRF, BANK1, FAM120A/FAM149A), cell adhesion/cytoskeleton and membrane repair (ABLIM1, DYSF, NF2, NUP210, SUSD3), and lipid and energy metabolism (USMG5, LMF1, PLA…	[1]
21	Luhua	China	3151	GWAS	genome resequencing with a 10× sequencing depth was performed on the Illumina second-generation sequencing platform,	EW, EW-43; EN-43; EN-All	GGA1, GGA2, GGA3, GGA4, GGA5	CAPN3, GAP43, PSEN1, DPF3, ANXA2, PRDX6, FZD7, SUMO1, SEC31A, IPO13, POMGNT2, HPSE, CCND1, FGF3, FGF4	1.0 × 10−7	Genes (CAPN3, GAP43, PSEN1, DPF3, ANXA2, PRDX6, FZD7, SUMO1, SEC31A, IPO13, POMGNT2, HPSE, CCND1, FGF3, FGF4) are involved in pathways regulating cell growth and proliferation, Wnt and FGF signaling, calcium-dependent secretion, extracellular matrix remodeling and angiogenesis, which affects the development and function of reproductive tissues and the dynamics of egg production	[20]
22	Baicheng‑You	China	742	GWAS	WGS with read alignment to the GRCg7b reference and variant calling (SNP) via BWA-MEM + Sentieon (Haplotyper)	FEW, BWFE, EN1, EN2 and MCD	GGA1, GGA2, GGA3, GGA4, GGA5, GGA6, GGA8, GGA28	FAM184B, NCAPG, LCORL, ADAM22, ENSGALG00010011716 and HOXA	p < 4.45 × 10−8	FAM184B, NCAPG, LCORL, ADAM22, and HOXA genes are involved in the regulation of growth and development, formation and function of reproductive organs, transcriptional regulation, bone remodeling, and ensuring oogenesis and eggshell quality.	[21]
23	White Leghorn × Dongxiang Blue-shelled	China	1534	GWAS	Affymetrix 600K Chicken high density SNP array	EN1–EN5, EN21–40, EN21–56, EN21–72, LR , AFE	GGA1, GGA3, GGA5, GGA7, GGA9, GGA16, GGA19, GGA23, GGA24.	GTF2A1, STON2, CLSPN, FARSB, KIAA1549, CALM1	P<8.43×10−7	Genes (GTF2A1, STON2, CLSPN, FARSB, KIAA1549, CALM1) are involved in pathways of transcriptional regulation and control of the cell cycle/DNA replication, protein synthesis (amino acid metabolism), calcium-dependent signaling and MAPK signaling, as well as the immune response and cell adhesion, which together regulate the development and function of reproductive tissues and the dynamics of egg pr…	[7]
24	Jinghai Yellow	China	400	GWAS	Illumina Chicken 60K iSelect BeadChip	BWF, AFE, FEW, EW300, EN300, HA и MSI	GGA3, GGA4, GGA5, GGA8	FAM184B, TTL, RGS1, FBLN5 and PCNX	P < 1.80E−6,	FAM184B, TTL, RGS1, FBLN5, and PCNX are involved in the regulation of growth and body weight (FAM184B), post-translational modification of tubulin and cytoskeletal dynamics (TTL), G protein-mediated chemokine/immune signaling (RGS1), extracellular matrix remodeling and vascular and tissue elastogenesis (FBLN5), and Notch-dependent intercellular signaling and tissue development (PCNX), which colle…	[22]
25	Langya	China	1183	GWAS	low-depth genome resequencing (WGS)	AFE, EN1, EN2, EN3, E43, MCL	GGA2, GGA5	ZNF536, ANO3, PLEKHA6, BMP2, ESRP1, ZKSCAN5, ATG2B, FMNL1, TDP1, TPMT	P < 5×10⁻⁶	ZNF536 and ZKSCAN5 are involved in transcriptional regulation, affecting cell proliferation and differentiation (including through retinoic acid and VEGFC-dependent signals), ANO3 and PLEKHA6 are associated with ion/membrane transport and the adhesion-Wnt/β-catenin signaling pathway, BMP2 is a key component of BMP/TGFβ signaling regulating the formation of primordial follicles and folliculogenesi…	[16]
26	White Leghorn, Dwarf, Rhode Island Red, Beijing You, Henan Game, Xishuangbanna Game, Turpan, Zhangzhou Game, Luxi Game, Tibetan, Hongshan, Taihe Silkies	China	442	GWAS	Affymetrix Axiom 600K Chicken Genotyping Array	EN	GGA1, GGA2, GGA3, GGA4, GGA5, GGA6, GGA7	NELL2, LRIG3, TSPAN19, KITLG, MINDY4, AQP1, GHRHR, AZIN1, POU3F2, FBXL4, NCOA1, HEPH, GPR83L, GRXCR1, YY1, SLC25A29, WDR25, BEGAIN, KCNMA1, CSNK2A2, POLR2C, HYDIN, VAC14, ITPR1, VDAC1, OTOA, SMURF2, ARSG, SLC16A6, KAZN, C1orf158, AGO1, TAF8, CHIA, GAMT, DAZAP1, SLC39A3, DIRAS1, CNTFR, CAMK4, MUSK.	P < 5×10⁻⁷	Oxytocin, MAPK, calcium, mTOR, Wnt, ErbB, steroidogenesis/steroid hormone synthesis, ECM-receptor interaction and focal adhesion signaling pathways, and neuroactive ligand-receptor interaction.	[2]
27	Wenchang	China	3737	GWAS	the Beijing 55k SNP chip	EP, 35w‑EW, BW, FT, AFE	GGA1, GGA3, GGA4, GGA7, GGA8, GGA10, GGA12, GGA14, GGA19, GGA20, GGA27	GATA4, TMC3, TMEM97, CLUH, GIT1, NSRP1, BHLHA9, IGSF1, L3MBTL1, LDB2, TAPT1, FHL2, NCK1, PTGS2	P < 10⁻⁵	Essential lipid metabolism, arachidonic acid metabolism, VEGF signaling pathway, MAPK signaling pathway, SNARE interactions in vesicular transport, steroid biosynthesis, diacylglycerol kinase activity, glycerolipid metabolism.	[23]
	Note: AFE – age at first lay; EN20w, EN21–30w, EN31–38w, EN39–46w, EN31–46w, ENT – number of eggs in different phases and total;ACS21–30w, ACS31–38w, ACS39–46w, ACS31–46w, ACST – average nest size; MCS21–30w, MCS31–38w, MCS39–46w, MCS31–46w, MCST – maximum nest size, YEF - yield of extraembryonic fluid, EN1 – from the first egg to 23 weeks; EN2 – 23–35 weeks; EN3 – 35–48 weeks; EN4 – from the fir…
											.
								.
								,

## Sheet: ST2
Supplementary Table S2. Key genes associated with age at first egg
Gene	Trait (egg production)	Breed/line	Reference
NKTR	AFE	WL	[9]
LDLRAD3	AFE	WL	[9]
COP1	AFE	WL	[9]
PDPK1	AFE	WL	[9]
COL9A3	AFE	WL	[9]
PPFIBP1	AFE	RIR	[9]
SCUBE1	AFE	RIR	[9]
MPPED1	AFE	RIR	[9]
RBMS3	AFE	RIR	[9]
STT3B	AFE	RIR	[9]
CMTM8	AFE	RIR	[9]
CMTM7	AFE	RIR	[9]
DYNC1LI1	AFE	RIR	[9]
ZNF830	AFE	RIR	[9]
STK3	AFE	RIR	[9]
PRDM1	AFE	RIR	[9]
COL5A2	AFE	RIR	[9]
XPR1	AFE	RIR	[9]
AIDA / GGA3	AFE	F2 White Cornish × Russian White	[26]
NKAIN2 / GGA3	AFE	F2 White Cornish × Russian White	[26]
LIN9 / GGA3	AFE	F2 White Cornish × Russian White	[26]
MAP4K3 / GGA3	AFE	F2 White Cornish × Russian White	[26]
SOX5 / GGA1	AFE	Wuhua yellow	[11]
GYS2 / GGA1	AFE	Wuhua yellow	[11]
KRAS / GGA1	AFE	Wuhua yellow	[11]
RASSF8 / GGA1	AFE	Wuhua yellow	[11]
BHLHE41 / GGA1	AFE	Wuhua yellow	[11]
ITPR2 / GGA1	AFE	Wuhua yellow	[11]
MED21 / GGA1	AFE	Wuhua yellow	[11]
PPFIBP1 / GGA1	AFE	Wuhua yellow	[11]
CYB5R3 / GGA1	AFE	Wuhua yellow	[11]
ARFGAP3 / GGA1	AFE	Wuhua yellow	[11]
PACSIN2 / GGA1	AFE	Wuhua yellow	[11]
BIK / GGA1	AFE	Wuhua yellow	[11]
TSPO / GGA1	AFE	Wuhua yellow	[11]
SCUBE1 / GGA1	AFE	Wuhua yellow	[11]
MPPED1 / GGA1	AFE	Wuhua yellow	[11]
SULT4A1 / GGA1	AFE	Wuhua yellow	[11]
PNPLA3 / GGA1	AFE	Wuhua yellow	[11]
SAMM50 / GGA1	AFE	Wuhua yellow	[11]
PARVB / GGA1	AFE	Wuhua yellow	[11]
PARVG / GGA1	AFE	Wuhua yellow	[11]
CLCN1 / GGA1	AFE	Wuhua yellow	[11]
EPHX1 / GGA3	AFE	Wuhua yellow	[11]
ARHGAP5 / GGA5	AFE	Wuhua yellow	[11]
NPAS3 / GGA5	AFE	Wuhua yellow	[11]
PTPRF / GGA8	AFE	Wuhua yellow	[11]
PLK3 / GGA8	AFE	Wuhua yellow	[11]
FOXP4L / GGA26	AFE	Wuhua yellow	[11]
CHIA / GGA26	AFE	Wuhua yellow	[11]
FGF9 / GGA1	AFE	Russian White	[5]
ODZ2 / GGA13	AFE	White Leghorn, brown-egg dwarf layers	[4]
rs14136534 / GGA2	AFE	White Leghorn, brown-egg dwarf layers	[4]
rs14409754 / GGA3	AFE	White Leghorn, brown-egg dwarf layers	[4]
GGaluGA265049 / GGA4	AFE	White Leghorn, brown-egg dwarf layers	[4]
rs16433282 / GGA4	AFE	White Leghorn, brown-egg dwarf layers	[4]
rs14965446 / GGA11	AFE	White Leghorn, brown-egg dwarf layers	[4]
rs14045602 / GGA12	AFE	White Leghorn, brown-egg dwarf layers	[4]
rs14990366 / GGA13 (ODZ2)	AFE	White Leghorn, brown-egg dwarf layers	[4]
rs14061598 / GGA13 (ODZ2)	AFE	White Leghorn, brown-egg dwarf layers	[4]
GGaluGA182905 / GGA21	AFE	White Leghorn, brown-egg dwarf layers	[4]
Gga_rs16178648 / GGA21	AFE	White Leghorn, brown-egg dwarf layers	[4]
claster GGA1, 4.49–4.50 Mb; AX-75457733, AX-75458079	AFE	Rhode Island Red	[4]
claster GGA5, 6.37 Mb; AX-76884305	AFE	Rhode Island Red	[4]
claster GGA6, 29.0–29.2 Mb; AX-76940933/34/38/…/41176	AFE	Rhode Island Red	[4]
claster GGA24, 1.99 Mb; AX-76302317	AFE	Rhode Island Red	[4]
Note: AFE - age at first egg

## Sheet: ST3
Supplementary Table S3. Key genes associated with number of eggs
Gene	Trait (egg production)	Breed/line	Reference
NEO1	EN40, EN43, EN	Layers (high and low productive lines)	[30]
ENSGALG00010025119	EN40, EN43, EN	Layers (high and low productive lines)	[30]
FILIP1	EN40	Layers (high and low productive lines)	[30]
ZFYVE28	EN40	Layers (high and low productive lines)	[30]
NPTN	EN40, EN43	Layers (high and low productive lines)	[30]
HCN4	EN40, EN43	Layers (high and low productive lines)	[30]
REC114	EN40, EN43	Layers (high and low productive lines)	[30]
CELF6	EN40, EN43	Layers (high and low productive lines)	[30]
HEXA	EN40, EN43	Layers (high and low productive lines)	[30]
VKORC1L1	EN43	Layers (high and low productive lines)	[30]
GTF3A	EN20w	Wuhua yellow chicken	[11]
RASL11A	EN20w	Wuhua yellow chicken	[11]
NRXN1	EN20w	Wuhua yellow chicken	[11]
LBH	EN20w	Wuhua yellow chicken	[11]
YPEL5	EN20w	Wuhua yellow chicken	[11]
ANKRD9L	EN20w	Wuhua yellow chicken	[11]
SGK2	EN20w	Wuhua yellow chicken	[11]
SLC32A1	EN20w	Wuhua yellow chicken	[11]
ARHGAP40	EN20w	Wuhua yellow chicken	[11]
TRAPPC9	EN21–30w	Wuhua yellow chicken	[11]
AGO2	EN21–30w	Wuhua yellow chicken	[11]
PTK2	EN21–30w	Wuhua yellow chicken	[11]
DENND3	EN21–30w	Wuhua yellow chicken	[11]
SLC45A4	EN21–30w	Wuhua yellow chicken	[11]
GPR20	EN21–30w	Wuhua yellow chicken	[11]
TSNARE1	EN21–30w	Wuhua yellow chicken	[11]
ARHGAP39	EN21–30w	Wuhua yellow chicken	[11]
NSMCE4A	EN21–30w	Wuhua yellow chicken	[11]
IGSF9B	EN21–30w	Wuhua yellow chicken	[11]
CLMP	EN21–30w	Wuhua yellow chicken	[11]
ENSGALG00000055112	EN21–30w	Wuhua yellow chicken	[11]
CEP85	EN31–38w	Wuhua yellow chicken	[11]
CNKSR1	EN31–38w	Wuhua yellow chicken	[11]
LAPTM5	EN31–38w	Wuhua yellow chicken	[11]
EPHA3	EN31–46w	Wuhua yellow chicken	[11]
AKAP7	EN31–46w, EN39–46w	Wuhua yellow chicken	[11]
EPB41L2	EN31–46w, EN39–46w	Wuhua yellow chicken	[11]
ENSGALG00000053107	EN31–46w, EN39–46w	Wuhua yellow chicken	[11]
RSPO3	EN31–46w	Wuhua yellow chicken	[11]
CLIC5	EN31–38w, EN31–46w	Wuhua yellow chicken	[11]
FAR1	EN31–46w	Wuhua yellow chicken	[11]
CBLN1	EN31–46w	Wuhua yellow chicken	[11]
N4BP1	EN31–46w	Wuhua yellow chicken	[11]
CDH4	EN31–46w	Wuhua yellow chicken	[11]
CTNNBL1	EN31–46w	Wuhua yellow chicken	[11]
ENSGALG00000006152	EN31–46w	Wuhua yellow chicken	[11]
ENSGALG00000052877	EN39–46w	Wuhua yellow chicken	[11]
PRR5	EN39–46w	Wuhua yellow chicken	[11]
FBLN1	EN39–46w	Wuhua yellow chicken	[11]
ATXN10	EN39–46w	Wuhua yellow chicken	[11]
WNT7B	EN39–46w	Wuhua yellow chicken	[11]
LPAR5 / GGA1	EN39–46w	Wuhua yellow chicken	[11]
ENSGALG00000048620	EN39–46w	Wuhua yellow chicken	[11]
ARG2	EN39–46w	Wuhua yellow chicken	[11]
GRB14	EN	White Leghorn, brown-egg dwarf layers	[4]
rs14344183	EN	White Leghorn, brown-egg dwarf layers	[4]
GGaluGA315104	EN	White Leghorn, brown-egg dwarf layers	[4]
GGaluGA106238	EN	White Leghorn, brown-egg dwarf layers	[4]
GGaluGA106954	EN	White Leghorn, brown-egg dwarf layers	[4]
GGaluGA114853	EN	White Leghorn, brown-egg dwarf layers	[4]
GGaluGA186440	EN	White Leghorn, brown-egg dwarf layers	[4]
Gga_rs15190548	EN	White Leghorn, brown-egg dwarf layers	[4]
Gga_rs15203613	EN	White Leghorn, brown-egg dwarf layers	[4]
claster GGA1, 50.6–50.9 Mb; AX-75466995…AX-75467208	EN1	F2 ресурсная популяция яичных кур	[4]
claster GGA6, 29.0–29.2 Mb; AX-80920633	EN1	F2 ресурсная популяция яичных кур	[4]
claster GGA1, 115.2–117.8 Mb	EN3	F2 ресурсная популяция яичных кур	[4]
GGA2 136.8–137.8 Mb	EN3	F2 ресурсная популяция яичных кур	[4]
GGA9, 10.27 Mb; AX-77124961, AX-77124923	EN3	F2 ресурсная популяция яичных кур	[4]
GGA9, 15.66 Mb; AX-77140985, AX-77140936	EN5	F2 ресурсная популяция яичных кур	[4]
GGA9, 15.64–15.66 Mb; AX-77141007, AX-77140985, AX-77140936	EN	F2 ресурсная популяция яичных кур	[4]
ARNL1	EN300	Beijing-You chickens (YY), White Leghorns (WW), crosses	[6]
TMEM68-like (ENSGALG00015011893)	CEN700	Beijing-You chickens (YY), White Leghorns (WW), crosses	[10]
TGS1 (ENSGALG00015011943)	CEN500	Beijing-You chickens (YY), White Leghorns (WW), crosses	[10]
DNAH10 (ENSGALG00015026475)	EN500	Beijing-You chickens (YY), White Leghorns (WW), crosses	[10]
CEP104 (ENSGALG00015025721)	EN500	Beijing-You chickens (YY), White Leghorns (WW), crosses	[10]
ENSGALG00015025757	EN500, EN	Beijing-You chickens (YY), White Leghorns (WW), crosses	[10]
ENSGALG00015028341	EN	Beijing-You chickens (YY), White Leghorns (WW), crosses	[10]
ENSGALG00015022777 / chr13:11,07 Mb	EN	Beijing-You chickens (YY), White Leghorns (WW), crosses	[10]
ENSGALG00015020966	EN	Beijing-You chickens (YY), White Leghorns (WW), crosses	[10]
RARβ	EN1	Laiwu Black	[24]
PABPC1	EN1	Laiwu Black	[24]
ABLIM1	EN1	Laiwu Black	[24]
LRRC74B	EN1	Laiwu Black	[24]
P2RX6	EN1	Laiwu Black	[24]
LSAMP	EN2	Laiwu Black	[24]
BACH2	EN2	Laiwu Black	[24]
DNAJB14	EN2, EN4	Laiwu Black	[24]
PPP3CA	EN2	Laiwu Black	[24]
BANK1	EN2	Laiwu Black	[24]
FAM149A	EN2	Laiwu Black	[24]
CAMSAP2	EN2	Laiwu Black	[24]
CHSY1	EN2	Laiwu Black	[24]
ENSGALG00000036916	EN2	Laiwu Black	[24]
NUP210	EN2	Laiwu Black	[24]
PHF2	EN2, EN4	Laiwu Black	[24]
FAM120A	EN2	Laiwu Black	[24]
SUSD3	EN2	Laiwu Black	[24]
CACNA2D3	EN2	Laiwu Black	[24]
ERC2	EN2	Laiwu Black	[24]
COPG1	EN2	Laiwu Black	[24]
HAVCR1	EN2	Laiwu Black	[24]
LARP1	EN2	Laiwu Black	[24]
ENSGALG00000016562	EN3	Laiwu Black	[24]
FRMPD4	EN3	Laiwu Black	[24]
ADGRG2	EN3	Laiwu Black	[24]
HEATR5B	EN3	Laiwu Black	[24]
GABAARθ	EN3	Laiwu Black	[24]
DYSF	EN3, EN5	Laiwu Black	[24]
PLA2G4F	EN3	Laiwu Black	[24]
USMG5	EN3, EN5	Laiwu Black	[24]
PDCD11	EN3, EN5	Laiwu Black	[24]
TAF5	EN3, EN5	Laiwu Black	[24]
PTPRF	EN3	Laiwu Black	[24]
VTG2	EN3, EN5	Laiwu Black	[24]
NF2	EN3	Laiwu Black	[24]
CADM1	EN3	Laiwu Black	[24]
CXCR7	EN4	Laiwu Black	[24]
ARL8B	EN4	Laiwu Black	[24]
EDEM1	EN4	Laiwu Black	[24]
LMF1	EN4	Laiwu Black	[24]
FAM213A	EN5	Laiwu Black	[24]
TSPAN14	EN5	Laiwu Black	[24]
ENSGALG00000005042	EN5	Laiwu Black	[24]
TFAP2D	EN500	LingKun chicken	[13]
DCDC2	EN500	LingKun chicken	[13]
NRSN1	EN500	LingKun chicken	[13]
CPQ	EN500	LingKun chicken	[13]
PRLR	EN2, EN3	Yellow-feathered meat-type chickens White-feathered meat-type chickens	[17]
RANBP3L	EN2	Yellow-feathered meat-type chickens White-feathered meat-type chickens	[17]
NADK2	EN2	Yellow-feathered meat-type chickens White-feathered meat-type chickens	[17]
SLC1A3	EN2	Yellow-feathered meat-type chickens White-feathered meat-type chickens	[17]
CPLANE1	EN2	Yellow-feathered meat-type chickens White-feathered meat-type chickens	[17]
WDR70	EN2	Yellow-feathered meat-type chickens White-feathered meat-type chickens	[17]
GDNF	EN2	Yellow-feathered meat-type chickens White-feathered meat-type chickens	[17]
EGFLAM	EN2	Yellow-feathered meat-type chickens White-feathered meat-type chickens	[17]
LIFR	EN2	Yellow-feathered meat-type chickens White-feathered meat-type chickens	[17]
DAB2	EN2	Yellow-feathered meat-type chickens White-feathered meat-type chickens	[17]
C6	EN2	Yellow-feathered meat-type chickens White-feathered meat-type chickens	[17]
C7	EN2	Yellow-feathered meat-type chickens White-feathered meat-type chickens	[17]
SPEF2	EN	White-feathered meat-type chickens	[17]
IL7R	EN	White-feathered meat-type chickens	[17]
SKP2	EN	White-feathered meat-type chickens	[17]
ENSGALG00000051958	EN	White-feathered meat-type chickens	[17]
ENSGALG00000003605	EN	White-feathered meat-type chickens	[17]
ENSGALG00000048563	EN	White-feathered meat-type chickens	[17]
OTGER4	EN2	White-feathered meat-type chickens	[17]
HMGCS1	EN2	White-feathered meat-type chickens	[17]
FEM1C	EN2	White-feathered meat-type chickens	[17]
THY1	EN2	White-feathered meat-type chickens	[17]
CORIN	EN3	White-feathered meat-type chickens	[17]
NRXN1	EN4	White-feathered meat-type chickens	[17]
LAMC2	EN	Mahuang chickens	[15]
HEBP2	EN	Mahuang chickens	[15]
LAMC1	EN	Mahuang chickens	[15]
NMNAT2	EN	Mahuang chickens	[15]
SMG7	EN	Mahuang chickens	[15]
NCF2	EN	Mahuang chickens	[15]
APOBEC4	EN	Mahuang chickens	[15]
NPL	EN	Mahuang chickens	[15]
ARPC5	EN	Mahuang chickens	[15]
RGL1	EN	Mahuang chickens	[15]
RASA3	EN43	Mahuang chickens	[15]
FAT3	EN43	Mahuang chickens	[15]
TENM4	EN43	Mahuang chickens	[15]
LARS2	EN43	Mahuang chickens	[15]
LIMD1	EN43	Mahuang chickens	[15]
PCDH15	EN43	Mahuang chickens	[15]
LGI1	EN43	Mahuang chickens	[15]
TRAIP	Normal egg rate	Mahuang chickens	[15]
DAG1	Normal egg rate	Mahuang chickens	[15]
MST1	Normal egg rate	Mahuang chickens	[15]
APEH	Normal egg rate	Mahuang chickens	[15]
BSN	Normal egg rate	Mahuang chickens	[15]
MST1R	Normal egg rate	Mahuang chickens	[15]
gga-mir-12220	Normal egg rate	Mahuang chickens	[15]
MON1A	Normal egg rate	Mahuang chickens	[15]
RBM6	Normal egg rate	Mahuang chickens	[15]
RAD54L2	Normal egg rate	Mahuang chickens	[15]
RAPGEF6	Egg‑laying rate	Jing Hong	[8]
Note: EN40 - number of eggs 40- 42‑weeks, EN43- number of eggs 43-45 weeks, EN - total nmber of eggs, EN21–30w number of eggs 21-30 weeks, EN300 - egg production up to 300 days, CEN700, 500 cumulative egg production up to 700 days or 500 days, EN500 - number of eggs in the interval up to 500 days, EN1 - number of eggs before 23 weeks, EN2 - number of egg 23–35 weeks, EN3 number of eggs 35–48 weeks

## Sheet: ST4
Supplementary Table S4. Key genes identified from the analyzed articles associated with egg production traits
Gene	Gene type/biological pathway	Egg production trait(s)	Breed/line	Reference
LAMC2	Laminin γ2, extracellular matrix, adhesion, ovarian architecture; ECM-dependent folliculogenesis	EN	Mahuang	[15]
LAMC1	Laminin γ1, ECM, early embryonic development, structural support of tissues	EN	Mahuang	[15]
HEBP2	Heme-binding protein 2, cell proliferation, stress response	EN	Mahuang	[15]
NMNAT2	Nicotinamide mononucleotide adenylate transferase 2, NAD+ synthesis, neuronal and energy support	EN	Mahuang	[15]
SMG7	NMD (nonsense-mediated decay) component, mRNA metabolism	EN	Mahuang	[15]
NCF2	NADPH oxidase subunit, redox signaling, metabolic and immune regulation	EN	Mahuang	[15]
APOBEC4	Cytidine deaminase, nucleic acid editing	EN	Mahuang	[15]
NPL	Carbohydrate metabolism enzyme (N-acetylphospho-lactosamine phosphodiesterase)	EN	Mahuang	[15]
ARPC5	An Arp2/3 complex subunit, the actin cytoskeleton, cell migration, and cell morphology	EN	Mahuang	[15]
RGL1	RalGDS-like 1, Ras-dependent signal transduction	EN	Mahuang	[15]
RASA3	GAP for Ras, negative regulation of Ras/MAPK, cell proliferation and survival	EN43	Mahuang	[15]
FAT3	Cadherin-like receptor, cell adhesion, neuronal differentiation	EN43	Mahuang	[15]
TENM4	Tenurin, cell adhesion, axonal guidance, nervous system development	EN43	Mahuang	[15]
LARS2	Mitochondrial leucine tRNA synthetase, mitochondrial protein synthesis, endoplasmic reticulum stress	EN43	Mahuang	[15]
LIMD1	Adaptor protein, Hippo pathway, regulation of proliferation and differentiation	EN43	Mahuang	[15]
PCDH15	Proto-cadherin, intercellular adhesion, development of sensory structures, and plumage coloration	EN43	Mahuang	[15]
LGI1	Secreted leucine-rich protein, neuronal excitability, and signaling	EN43	Mahuang	[15]
TRAIP	E3 ubiquitin ligase, DNA repair, cell cycle regulation	NER, EN	Mahuang	[15]
DAG1	Dystroglycan, extracellular matrix, adhesion, and growth signaling	NER, EN	Mahuang	[15]
MST1	Serine/threonine kinase Hippo (STK4), regulation of growth and apoptosis	NER, EN	Mahuang	[15]
APEH	Acylpeptidase, degradation of modified proteins	EN	Mahuang	[15]
BSN	Bassoon, presynaptic scaffold, neuronal regulation	EN	Mahuang	[15]
MST1R	The RON tyrosine kinase receptor, inflammation, cell migration, and cell survival	EN	Mahuang	[15]
gga-mir-12220	miRNA, post-transcriptional regulation of gene expression	NER, EN	Mahuang	[15]
MON1A	Endosome traffic protein, secretion/exocytosis	EN	Mahuang	[15]
RBM6	RNA-binding protein, splicing	EN	Mahuang	[15]
RAD54L2	DNA repair protein (homologous recombination)	EN	Mahuang	[15]
NKTR	NK cell triggering receptor; immune regulation; reproductive function via immune status	AFE	WL (White Leghorn)	[9]
LDLRAD3	Receptor containing LDL class A domains; endocytosis, cell-cell interactions	AFE	WL	[9]
COP1	E3 ubiquitin ligase; degradation of transcription factors; regulation of circadian/growth signaling	AFE	WL	[9]
PDPK1	3-phosphoinositide-dependent protein kinase 1; PI3K-AKT signaling, growth, metabolism, follicular development	AFE	WL	[9]
COL9A3	Collagen IX α3, a component of the extracellular matrix; focal adhesions, ECM-receptor interaction	AFE	WL	[9]
PPFIBP1	PPFIA-binding protein 1 adaptor; synapse and adhesion complex formation	AFE	RIR	[9]
SCUBE1	A secreted protein containing CUB and EGF domains; extracellular space, angiogenesis	AFE	RIR	[9]
MPPED1	Metal phosphatase; signaling pathways in nervous system development	AFE	RIR	[9]
RBMS3	RNA-binding protein; immunity and reproduction, regulation of proliferation	AFE	RIR	[9]
STT3B	Catalytic subunit of oligosaccharide transferase; N-glycosylation of proteins	AFE	RIR	[9]
CMTM8	A membrane protein of the CMTM family; growth signals, immune regulation	AFE	RIR	[9]
CMTM7	CMTM membrane protein; involvement in immune and cellular signaling pathways	AFE	RIR	[9]
DYNC1LI1	Light intermediate chain of cytoplasmic dynein 1; intracellular transport	AFE	RIR	[9]
ZNF830	Zinc finger protein; regulation of transcription and DNA repair	AFE	RIR	[9]
STK3	Serine/threonine kinase 3 (MST2), a component of the Hippo pathway; follicle and uterine development	AFE	RIR	[9]
PRDM1	PR/SET domain 1 transcriptional repressor; cell proliferation and differentiation	AFE	RIR	[9]
COL5A2	Collagen V α2; extracellular matrix, ECM organization, follicular and uterine development	AFE	RIR	[9]
XPR1	Retrovirus receptor, phosphate transport; growth, immune defense, disease resistance	AFE	RIR	[9]
THY1	Glycosylphosphatidylinositol-anchored membrane protein; adhesion, activation of immune/stem cells	EN2	W2	[17]
ADAMTS12	ADAMTS metalloproteinase; extracellular matrix remodeling, angiogenesis	EN2	W2	[17]
PRLR	Prolactin receptor; hormonal regulation of reproduction; hypothalamic-pituitary-ovarian axis	EN2, EN3, TEN	W2	[17]
RANBP3L	Ran-dependent import/export transport protein; nuclear transport, signaling regulation	EN2, TEN	W2	[17]
NADK2	Mitochondrial NAD kinase; NADP/NADPH synthesis, ROS regulation, and antioxidant defense	EN2, TEN	W2	[17]
SLC1A3	Glutamate/aspartate transporter (EAAT1); acid-base balance, neuronal and glial function	EN2, TEN	W2	[17]
CPLANE1	CPLANE protein; Hedgehog signaling pathway; ciliogenesis; embryonic development	EN2, TEN	W2	[17]
WDR70	WD-repeat protein; transcriptional regulation, DNA repair; previously associated with lactation and reproductive function in cattle	EN2, TEN	W2	[17]
GDNF	GDNF neurotrophic factor; oocyte and follicle development, and maturation of MII oocytes in various species	EN2, TEN	W2	[17]
EGFLAM	EGFLAM/EGFLAM-like; extracellular matrix of the basement membrane; cell–ECM interaction	EN2, TEN	W2	[17]
LIFR	Leukemia inhibitory factor receptor; activates JAK/STAT, MAPK, and PI3K; regulates the HPO axis and the cell cycle	EN2, TEN	W2	[17]
DAB2	NPXY-motif endocytic adapter (lipoprotein receptors, integrins); involvement in oocyte maturation and fertility	EN2, TEN	W2	[17]
OTGER4	Gene ENSGALG00000048297/OTGER4 (annotated as receptor-like); putative role in membrane receptor signaling pathways	EN2, TEN	W2	[17]
PRKAA1	The catalytic α-subunit of AMPK; energy sensor, steroidogenesis, maintenance/release of the meiotic block in oocytes	EN2	W2	[17]
C6	Complement component C6; innate immunity, inflammation	EN2, TEN	W2	[17]
HMGCS1	3-Hydroxy-3-methylglutaryl-CoA synthase; cholesterol and steroid biosynthesis	EN2	W2	[17]
FEM1C	FEM1 family; ubiquitin ligases/signaling proteins involved in the regulation of metabolism and fertility	EN2	W2	[17]
CORIN	Corynebacterium serine protease; activation of natriuretic peptides, regulation of blood volume and blood pressure	EN3	W2	[17]
NRXN1	Neurexin 1; synaptic adhesion protein, neuronal transmission	TEN, EN4	W2	[17]
SPEF2	Sperm-associated flagellar protein; axoneme, sperm motility, cilia	EN2, TEN	W2	[17]
IL7R	Interleukin-7 receptor; lymphocyte development and function, immune homeostasis	EN2, TEN	W2	[17]
SKP2	F-box protein of the SCF ubiquitin ligase complex; cell cycle regulation (degradation of p27, etc.)	EN2, TEN	W2	[17]
ENSGALG00000003605	Unannotated/poorly annotated gene; likely a regulatory element near SLC1A3/WDR70	EN2, TEN	W2	[17]
ENSGALG00000048563	Non-coding/regulatory gene; possible cis-regulation of LIFR/DAB2	EN2, TEN	W2	[17]
PLCXD3	Phospholipase C X-domain; signaling pathways involving inositol phosphates and calcium	EN2, TEN	W2	[17]
AIDA	AIDA adaptor protein; protein complex assembly and interaction, growth signaling pathways	AGE	White Cornish × Russian White	[26]
NKAIN2	Na+/K+ ATPase Interacting Protein 2; regulation of sodium/potassium transport, nervous system development	AFE	White Cornish × Russian White	[26]
LIN9	A component of the DREAM complex; regulation of the cell cycle, proliferation, and tissue growth	AFE	White Cornish × Russian White	[26]
MAP4K3	MAP4K3 serine/threonine kinase; mTOR/MAPK signaling pathway, growth, muscle and bone development	AFE	White Cornish × Russian White	[26]
NEO1	Neogenin 1; DCC family receptor; nervous system development; angiogenesis; fertility (highly expressed in the ovaries and uterus)	EN40, EN43	Shuanglian	[19]
ENSGALG00010025119	Unannotated/poorly annotated transcript; regulatory role in the QTL region on GGA10	EN40, EN43	Shuanglian	[19]
S1PR4	Sphingosine-1-phosphate receptor 4; GPCR, STAT3/MAPK/Akt pathways, proliferation and apoptosis of granulosa cells in the follicles	MCD	Shuanglian	[19]
FILIP1	Filamin A-interacting protein 1; cytoskeletal remodeling, cell migration	EN40	Shuanglian	[19]
ZFYVE28	FYVE-domain protein; endosomal-lysosomal trafficking, receptor regulation	EN40	Shuanglian	[19]
NPTN	Neuroplastin; membrane protein, synaptic plasticity, calcium signaling	EN40, EN43	Shuanglian	[19]
CELF6	RNA-binding protein of the CELF family; alternative splicing, regulation of expression in neurons	EN40, EN43	Shuanglian	[19]
BBS4	Bardet–Biedl syndrome 4; basal bodies/cilia, developmental signaling pathways	EN40, EN43	Shuanglian	[19]
ADPGK	ADP-dependent hexokinase; alternative pathway of glucose phosphorylation, energy metabolism associated with reproductive function	EN40, EN43	Shuanglian	[19]
HEXA	Hexosaminidase A; glycosphingolipid metabolism	EN40, EN43	Shuanglian	[19]
ARIH1	E3 ubiquitin ligase of the RBR type; proteolysis, cell cycle regulation	EN40, EN43	Shuanglian	[19]
PARP6	Poly(ADP-ribose) polymerase 6; regulation of microtubules, cell division, and cell survival	EN40, EN43	Shuanglian	[19]
HCN4	Hyperpolarization-activated cyclic nucleotide-gated channel 4; automaticity, rhythmic cellular activity	EN40, EN43	Shuanglian	[19]
REC114	Meiosis recombination protein; initiation of double-strand breaks during meiosis	EN40, EN43	Shuanglian	[19]
DYNC2H1	Cytoplasmic dynein 2 heavy chain; intracellular transport, cilia	EN43	Shuanglian	[19]
VKORC1L1	Vitamin K epoxide reductase complex subunit 1-like 1; vitamin K metabolism, coagulation, potential effects on vascular regulation	EN43	Shuanglian	[19]
LDB2	LIM domain binding 2; regulation of transcription and cell migration; associated with growth and body weight in birds and other animals	WFE	Shuanglian	[19]
GRM8	Metabotropic glutamate receptor 8 (GPCR); glutamatergic transmission, involvement in the regulation of GABA and egg mass	EW43	Shuanglian	[19]
CYP11A1	Cholesterol desmolase; the first and rate-limiting enzyme in steroidogenesis, which is essential for the synthesis of sex steroids	EN	Shuanglian	[19]
CENPF	Centromere protein F; mitosis, microtubule stability, myogenesis	BWF	LingKun	[13]
GAL	The neuropeptide galanin; regulation of growth hormone, insulin, and adrenal secretion	BWF	LingKun	[13]
GPC2	Glycopican-2; a cell-surface proteoglycan involved in the modulation of growth factor signaling	BWF; EN500	LingKun	[13]
CYP3A4	Cytochrome P450 3A4; metabolism of steroids, cholesterol, and lipids	BWF	LingKun	[13]
PEMT	Phosphatidylethanolamine-N-methyltransferase; phosphatidylcholine synthesis, energy and lipid metabolism	BWF	LingKun	[13]
TMEM200B	A transmembrane protein expressed in the endometrium	BWF	LingKun	[13]
TFAP2D	The AP-2δ transcription factor; development of the nervous system and organs during embryogenesis	EN500	LingKun	[13]
DCDC2	A protein containing a doublecortin domain; neural development, primary cilia signaling	EN500	LingKun	[13]
NRSN1	Neurensin 1; synaptic membrane protein, organelle transport, neural signaling	EN500	LingKun	[13]
CPQ	Carboxypeptidase Q (PGCP); release of T4 from thyroglobulin; effects on T3 and thyroid regulation via the HPT/HPO axis	EN500	LingKun	[13]
SLC5A7	Choline transporter; metabolism, acetylcholine synthesis, transport of sugars and ions	EW	LingKun	[13]
UPP1	Uridine phosphorylase 1; pyrimidine salvage pathway, uridine homeostasis	EW	LingKun	[13]
FHOD3	A formin-like protein; a sarcomeric component of the myocardial contractile apparatus	EW	LingKun	[13]
NCALD	Neurocalcin delta; Ca²⁺ signaling, GPCR pathways, and associations with obesity and lipid profile	EW	LingKun	[13]
ENAH	Actin-regulating protein; cytoskeletal remodeling; p38 MAPK signaling	EW	LingKun	[13]
CEP350	Centrosomal protein 350; Cap-Gly domain, involvement in follicle formation	EW	LingKun	[13]
RNF2	Ring finger protein 2 (PcG); epigenetic repressor, proliferation, and early embryogenesis	EW	LingKun	[13]
PSMB2	20S proteasome subunit β2; protein degradation, homeostasis, oocyte meiosis	EST	LingKun	[13]
SLIT3	Slit guidance ligand 3; bone and muscle development, angiogenesis, SLIT/ROBO signaling, regulation of granulosa cells and follicles	EST	LingKun	[13]
TTLL7	Tubulin tyrosine ligase-like 7; α-tubulin modification, microtubules, and nutrient transport during oogenesis	EW	LingKun	[13]
ITM2C	Integral membrane protein 2C; an integral membrane protein involved in the formation of the mammillary layer of the shell and egg morphology	AELT	Коммерческие несушки	[28]
PIK3CB	PI3Kβ catalytic subunit; PI3K–AKT signaling, regulation of LH secretion and granulosa cell function	AELT	Коммерческие несушки	[28]
ADIPOQ	Adiponectin; adipokine, lipid/glucose metabolism, regulation of circadian rhythms	AELT	Коммерческие несушки	[28]
PER2	Period circadian regulator 2; a key component of the circadian clock	AELT	Коммерческие несушки	[28]
SPSB4	SPRY domain-containing SOCS box protein 4; ubiquitin ligase, regulation of circadian/metabolic pathways	AELT	Коммерческие несушки	[28]
FOXL2	Forkhead box L2; transcription factor, regulation of the ovaries, granulosa cells, and LH secretion	AELT	Коммерческие несушки	[28]
RBP2	Retinol-binding protein 2; transport of retinol (vitamin A) in enterocytes; vitamin A metabolism	AELT	Коммерческие несушки	[28]
RBP1	Retinol-binding protein 1; intracellular transport of retinol, phototransduction, and follicular development	AELT	Коммерческие несушки	[28]
SLC25A36	Mitochondrial nucleotide transporter (pyrimidines); energy and nucleotide metabolism	AELT	Коммерческие несушки	[28]
CLSTN2	Calsyntenin 2; a neuronal adhesion protein involved in synaptic transmission, previously associated with egg number and clutch size	AELT	Коммерческие несушки	[28]
PXYLP1	2-Phosphoxylose phosphatase 1; modification of extracellular matrix proteoglycans	AELT	Коммерческие несушки	[28]
MRPS22	Mitochondrial ribosomal protein S22; mitochondrial protein synthesis	AELT	Коммерческие несушки	[28]
NMNAT3	Nicotinamide mononucleotide adenylate transferase 3; NAD+ synthesis, energy metabolism, stress response	AELT	Коммерческие несушки	[28]
COPB2	Coatomer protein complex subunit β2; intracellular vesicular transport	AELT	Коммерческие несушки	[28]
HES6	Hairy/enhancer of split 6; a transcriptional repressor of the Notch pathway, neurogenesis	AELT	Коммерческие несушки	[28]
CAB39	Calmodulin-binding protein 39; a component of the LKB1–STRAD–CAB39 complex, regulates AMPK and cellular energy	AELT	Коммерческие несушки	[28]
ST6GAL1	ST6 β-galactosamido-α-2,6-sialyltransferase; protein glycosylation, regulation of receptors and signaling pathways	AELT	Коммерческие несушки	[28]
SCUBE1	Secreted glycoprotein, Hedgehog signaling, angiogenesis, plasma membrane	AFE	Wuhua yellow	[11]
MPPED1	Metal phosphatase, hydrolase, involvement in metabolic pathways	AFE	Wuhua yellow	[11]
KRAS	GTPase, mTOR and MAPK modulation; glycolysis, lactate accumulation, fallopian tube barrier, sperm storage	AFE	Wuhua yellow	[11]
BHLHE41	bHLH transcription factor, circadian/neuronal functions	AFE	Wuhua yellow	[11]
SOX5	Transcription factor, CNS development, hypothalamic differentiation	AFE, EN	Wuhua yellow	[11]
PPFIBP1	PPFIA-binding protein 1; adhesion, signaling complexes	AFE	Wuhua yellow	[11]
EPHA1	Eph tyrosine kinase receptor; cell adhesion, ILK–RhoA–ROCK, substrate adhesion	AFE	Wuhua yellow	[11]
PTPRF	Receptor tyrosine phosphatase; cell adhesion, insulin signaling	AFE, EN	Wuhua yellow	[11]
CHIA	Acid chitinase; immunity, matrix, ovarian function	AFE, EN	Wuhua yellow	[11]
IGF1	Insulin-like growth factor-1; growth, skeleton, lipids, folliculogenesis, mTOR/insulin pathways	ACS	Wuhua yellow	[11]
TH (THL)	Tyrosine hydroxylase; synthesis of catecholamines (dopamine), neuroendocrine regulation	ACS	Wuhua yellow	[11]
WASHC3	WASH complex subunit 3 (CCDC53); actin-dependent endocytosis, vesicular transport	ACS	Wuhua yellow	[11]
STAB2	Stabilin 2; endocytosis, vascular and placental remodeling	ACS	Wuhua yellow	[11]
PTK2	Protein tyrosine kinase 2 (FAK); focal contacts, VEGF/ErbB/adhesion pathways, oocyte–granulosa cell contacts	EN	Wuhua yellow	[11]
LAPTM5	Lysosomal membrane protein; protein degradation, membrane integrity	EN	Wuhua yellow	[11]
RSPO3	R-spondin 3; Wnt signaling, glycosaminoglycan binding, sperm storage cells	EN	Wuhua yellow	[11]
HIPK2	Homeodomain-interacting protein kinase 2; stress response, transcriptional regulation	ACS	Wuhua yellow	[11]
ANKH	Inorganic pyrophosphate transport regulator; mineralization, bone tissue	ACS	Wuhua yellow	[11]
CAPZA3	Capping actin protein α, spermatids; F-actin organization, spermatid maturation	MCS	Wuhua yellow	[11]
NTM	Neurotrimin; cell adhesion in nervous tissue, neuronal development	MCS	Wuhua yellow	[11]
MSI2	Musashi RNA-binding protein 2; post-transcriptional regulation, folliculogenesis	MCS	Wuhua yellow	[11]
VKORC1L1	Vitamin K epoxide reductase complex subunit 1-like 1; vitamin K reduction, oxidative stress, ubiquinone	MCST	Wuhua yellow	[11]
RPTOR	Regulatory-associated protein of mTOR complex 1; mTORC1 component, metabolism, growth, folliculogenesis	MCS	Wuhua yellow	[11]
ATG14	Autophagy-related 14; autophagy, autophagosome formation, primordial germ cells	MCS	Wuhua yellow	[11]
UBXN6	UBX domain protein 6; ER-associated degradation, autophagy	MCST	Wuhua yellow	[11]
ZNF704	Zinc finger protein 704; a transcription factor expressed in the ovary and endometrium	YEF	RW	[5]
CA2	Carbonic anhydrase 2; catalytic hydration of CO₂, acid-base balance	YEF	RW	[5]
RFT1	RFT1 homolog; EPR protein, N-glycosylation	YEF	RW	[5]
PRKCD	Protein kinase C delta; serine/threonine kinase, cell cycle, apoptosis, vascular development	YEF	RW	[5]
FGF9	Fibroblast growth factor 9; proliferation, angiogenesis, gonadal development	AFE	RW	[5]
DYNC2H1	Dynein cytoplasmic 2 heavy chain 1; intraciliary transport, cilia/flagella	AFE	RW	[5]
PDGFD	Platelet-derived growth factor D; growth, blood vessels, tissue remodeling	AFE	RW	[5]
DCUN1D5	Defective in cullin neddylation 1 domain containing 5; neddylation, SCF complex, protein degradation	AFE	RW	[5]
LCORL	Ligand-dependent nuclear receptor corepressor-like; growth, skeletal framework, body size	BM	RW	[5]
KIAA1468	LisH/HEAT repeat-containing protein; intracellular transport, including cholesterol	EW	RW	[5]
PHLPP1	PH domain and leucine-rich repeat protein phosphatase 1; AKT/PKC phosphatase, proapoptotic factor	EW	RW	[5]
ZCCHC2	Zinc finger CCHC-type containing 2; nucleic acid binding	EW	RW	[5]
TLL1	Tolloid-like protein 1; metalloproteinase, extracellular matrix remodeling	EW	RW	[5]
GRB14	Growth factor, insulin/IGF signaling inhibitor (PI3K-like pathway).	EN	White Leghorn (WL) brown-egg dwarf (DW) layers	[4]
GTF2A1	A general transcription factor binds RNA polymerase II to the promoter.	EN	White Leghorn (WL) brown-egg dwarf (DW) layers	[4]
EDN3	Endothelin-3 plays a role in steroidogenesis, folliculogenesis, ovulation, and melanogenesis.	EN	White Leghorn (WL) brown-egg dwarf (DW) layers	[4]
BMP7	A protein of the TGF-β family that regulates folliculogenesis and ovulation and influences steroidogenesis.	EN	White Leghorn (WL) brown-egg dwarf (DW) layers	[4]
NCAPG	The non-SMC subunit of condensin I regulates chromatin compaction and chromosome segregation.	EW	White Leghorn (WL) brown-egg dwarf (DW) layers	[4]
ENSGALG00015011893 (TMEM68‑like, LOC421125)	A transmembrane protein involved in lipid metabolism and bile formation and metabolism.	CEN700	White Leghorn (WL) brown-egg dwarf (DW) layers	[4]
ENSGALG00015011943 (TGS1)	An enzyme that modifies the 5′-cap structure of mRNA is involved in the regulation of gene expression; it is differentially expressed in pre-recruited and pre-ovulatory follicles.	CEN500	White Leghorn (WL) brown-egg dwarf (DW) layers	[4]
ENSGALG00015026475	A protein bound to kinesin or dynein, involved in organelle transport and cytoskeletal processes, may influence follicle development and ovulation.	EN500	White Leghorn (WL) brown-egg dwarf (DW) layers	[4]
ENSGALG00015025721 (CEP104)	A centrosome protein involved in the organization of microtubules and cell division; it may influence the proliferation and maturation of follicular granulosa cells.	EN500	White Leghorn (WL) brown-egg dwarf (DW) layers	[4]
GRB14	A receptor-binding adapter protein that inhibits signaling from insulin/IGF receptors; involved in Tkr-like signaling pathways.	AFE; EN	White Leghorn (WL) brown-egg dwarf (DW) layers	[4]
ODZ2 / Teneurin‑2	A neuronal surface protein involved in the development of the nervous system that regulates contact-dependent interactions between neurons.	AFE	White Leghorn (WL) brown-egg dwarf (DW) layers	[4]
GALNT1	An enzyme that catalyzes the glycosylation of proteins; it plays a role in tissue calcification and development and has previously been associated with human ovarian cancer.	ESW	White Leghorn (WL) brown-egg dwarf (DW) layers	[4]
BLK (B‑lymphoid kinase)	A tyrosine kinase involved in signaling pathways related to immunity, transcription, and DNA modification; it plays a role in regulating the cellular response.	ESW40	White Leghorn (WL) brown-egg dwarf (DW) layers	[4]
ZNF536	Zinc finger protein, a transcriptional repressor, regulates gene expression by binding to DNA.	ESW	White Leghorn (WL) brown-egg dwarf (DW) layers	[4]
LOC418918	A hypothetical gene; its function in the chicken is unknown, but the region adjacent to it is associated with eggshell thickness.	EST40	White Leghorn (WL) brown-egg dwarf (DW) layers	[4]
ENOX1	A membrane-bound redox protein involved in the transport of disulfide and thiol groups and in cellular redox homeostasis.	EST40	White Leghorn (WL) brown-egg dwarf (DW) layers	[4]
ATM	A kinase that regulates the DNA damage response, cell cycle control, and genetic stability.	YW40	White Leghorn (WL) brown-egg dwarf (DW) layers	[4]
GARNL1	Regulatory/neuroregulatory gene; involved in signaling pathways via the Rap/Ran-GAP domain and interaction with HLH factors; involved in brain development and neural phenotypes	EN300, AFE	Ningdu Sanhuang (NDH)	[6]
C3	Complement component, immune response, inflammation, potential role in immune balance and oocyte development in the yolk	EN	Gushi	[29]
CADPS2	Regulation of neurotrophin secretion (BDNF, NT3), synaptic secretion, and neuroendocrine regulation of hormonal signaling	EN	Gushi	[29]
TLN2	Cytoskeletal/adhesion protein (talin 2), integrin-mediated adhesion, cell and structural morphogenesis	EN	Gushi	[29]
FGF14	A growth factor in the nervous system that influences the development and function of tissues, including the fallopian tubes and uterus	EW3	F2 population of Russian White and Cornish White crosses	[3]
GCK	Glucokinase, carbohydrate metabolism, glycolysis, influences the energy supply for embryonic growth and productivity	EW3	F2 population of Russian White and Cornish White crosses	[3]
CNTN4	Cell adhesion, nervous system, involved in the regulation of behavior and metabolism	DEL	F2 population of Russian White and Cornish White crosses	[3]
SAMD12	Proteins with a SAM domain, signaling and regulatory processes	ELC	F2 population of Russian White and Cornish White crosses	[3]
PHF5A	Splicing, transcriptional regulation, nuclear protein	ELI	F2 population of Russian White and Cornish White crosses	[3]
AKR1B1	Aldo-keto-reductase, carbohydrate and lipid metabolism, stress and adaptive responses	ELI	F2 population of Russian White and Cornish White crosses	[3]
CALD1	The cytoskeleton, morphogenesis of the Müllerian ducts, and the female reproductive tract	ELI	F2 population of Russian White and Cornish White crosses	[3]
ATP7B	Copper-transporting ATPase, trace element metabolism, influences metabolism and productivity	ELI	F2 population of Russian White and Cornish White crosses	[3]
PIK3R4	PI3K regulation, autophagy, cell growth, and survival	ELI	F2 population of Russian White and Cornish White crosses	[3]
PTK2	Focal adhesion, signaling pathways for cell growth and migration	ELI	F2 population of Russian White and Cornish White crosses	[3]
PRKCE	Protein kinase C ε, signaling pathways, stress and hormonal regulation	ELI	F2 population of Russian White and Cornish White crosses	[3]
FAT1	Cadherin-like protein, cell adhesion, and morphogenesis	ELI	F2 population of Russian White and Cornish White crosses	[3]
PCM1	Centromeric protein, cell division, and cell organization	ELI	F2 population of Russian White and Cornish White crosses	[3]
CC2D2A	Coil-coil/C2 domain, cilia, musculoskeletal system	ELI	F2 population of Russian White and Cornish White crosses	[3]
BMS1	Ribosome biogenesis, growth, and metabolism	ELI	F2 population of Russian White and Cornish White crosses	[3]
SEMA6D	Semaphorins, growth and development signals, including those related to the skeleton and body mass	ELI	F2 population of Russian White and Cornish White crosses	[3]
CDH13	Cadherin, cell adhesion, blood vessels, and metabolism	ELI	F2 population of Russian White and Cornish White crosses	[3]
SLIT3	Signal protein, ovarian follicle growth, angiogenesis	ELI	F2 population of Russian White and Cornish White crosses	[3]
ATP10B	Phospholipid-transporting ATPase, membrane transport, metabolism	ELI	F2 population of Russian White and Cornish White crosses	[3]
ISCU	Fe–S cluster assembly, mitochondrial function, energy metabolism	ELI	F2 population of Russian White and Cornish White crosses	[3]
LRRC75A	Leucine-rich repeats, signaling pathways, cellular regulation	ELI	F2 population of Russian White and Cornish White crosses	[3]
LETM2	Mitochondrial membrane protein, ion homeostasis, energy metabolism	ELI	F2 population of Russian White and Cornish White crosses	[3]
ANKRD24	Protein with ankyrin repeats, regulation of signaling and protein-protein interactions	ELI	F2 population of Russian White and Cornish White crosses	[3]
FRMD4A	FERM domain, cell adhesion and polarity, signaling pathways in the epithelium and nervous system	AFE	Laiwu Black	[30]
NELL2	Neurosecretory protein, regulation of GnRH, and the reproductive cycle	AFE	Laiwu Black	[30]
PTPN20	Protein tyrosine phosphatase, intracellular signaling	AFE	Laiwu Black	[30]
MAPK8	JNK (mitogen-activated protein kinase), GNRH signaling, regulation of LHB transcription	AFE	Laiwu Black	[30]
GPC5	Glycosylphosphatidylinositol-anchored proteoglycan, growth and development signals	BWFE	Laiwu Black	[30]
CKAP2	Cytoskeleton-associated protein, proliferation, cell survival, genomic stability	BWFE	Laiwu Black	[30]
VPS36	ESCRT-II component, endosomal transport, receptor degradation	BWFE	Laiwu Black	[30]
SH3GLB1	Endophilin B1, membrane trafficking, autophagy	BWFE	Laiwu Black	[30]
MAP2K6	MARK kinase (MKK6), adipogenesis via PPARγ and CEBPβ	BWFE	Laiwu Black	[30]
SMAD9	BMP/SMAD signaling pathway, follicle initiation and development	LR	Laiwu Black	[30]
SPTLC2	Serine-palmitoyltransferase subunit, sphingolipid synthesis, affects VLDL and lipid metabolism	LR	Laiwu Black	[30]
SMYD3	Histone methyltransferase (H3K4), regulation of estrogen-dependent transcription	Clutch traits	Laiwu Black	[30]
PAWR	A pro-apoptotic regulator and FSH target in the follicle	Clutch traits	Laiwu Black	[30]
PLCL1	Phospholipase C-like protein, regulation of IP3/Ca²⁺ signaling	Clutch traits	Laiwu Black	[30]
GPCPD1	Glycerophosphocholine phosphodiesterase, phospholipid metabolism	Clutch traits	Laiwu Black	[30]
SMYD3	Histone methyltransferase (H3K4), regulation of estrogen-dependent transcription	Clutch traits	Laiwu Black	[30]
SLC4A4	Bicarbonate transporter, pH homeostasis, ion transport	Clutch traits	Laiwu Black	[30]
FGF12	Growth factors, tissue development, and excitability	Clutch traits	Laiwu Black	[30]
PLD1	Phospholipase D1, signaling via phosphatidic acid	Clutch traits	Laiwu Black	[30]
MAP2K1	MEK1, a central component of the MAPK/ERK cascade	Clutch traits	Laiwu Black	[30]
VWA8	Protein with von Willebrand domain A, mitochondrial functions	Clutch traits	Laiwu Black	[30]
MSANTD1	DNA-binding protein, transcription regulation	Clutch traits	Laiwu Black	[30]
HTT	Huntingtin, a major regulatory protein involved in the development of the nervous system	Clutch traits	Laiwu Black	[30]
ASRGL1	An asparaginase-like protein, highly expressed in the brain and gonads, affects visual function	Clutch traits	Laiwu Black	[30]
PLCL1	Phospholipase C-like protein, regulation of IP3/Ca²⁺ signaling	Clutch traits	Laiwu Black	[30]
CACNA2D3	Calcium channel auxiliary subunit, Ca2+ signaling	Clutch traits	Laiwu Black	[30]
SKOR2	Transcriptional co-repressor, cerebellar development, and neural networks	Clutch traits	Laiwu Black	[30]
FRMD4A	FERM domain, cell adhesion and epithelial polarity, signaling in the nervous system	AFE	Luhua	[24]
NELL2	Neurosecretory protein, modulation of GnRH, and the reproductive cycle	AFE	Luhua	[24]
PTPN20	Protein tyrosine phosphatase, intracellular signaling	AFE	Luhua	[24]
MAPK8	JNK kinase, a component of the GNRH signaling pathway, regulates LHB transcription	AFE	Luhua	[24]
GPC5	Membrane proteoglycan (glypican), regulation of growth and development	BWFE	Luhua	[24]
CKAP2	Cytoskeleton-associated protein 2, cell proliferation and survival, genomic stability	BWFE	Luhua	[24]
VPS36	The ESCRT-II component, endosomal transport, and receptor degradation	BWFE	Luhua	[24]
SH3GLB1	Endophilin B1, membrane trafficking, and autophagy	BWFE	Luhua	[24]
MAP2K6	MKK6 kinase, regulation of adipogenesis via PPARγ and CEBPβ	BWFE	Luhua	[24]
claster Chr4	Near the DEGs ANXA2, FZD7, CCND1, ADORA2B, and others involved in angiogenesis, Wnt signaling, and the cell cycle	TEN	Luhua	[24]
claster Chr5	Genes in this region are involved in growth, metabolism, and endocrine regulation	TEN	Luhua	[24]
NCAPG	A component of the condensin complex; maintenance of chromatin structure; cell division; growth and development	BM, EN1	Baicheng-You	[24]
FAM184B	A regulator of growth and development; frequently associated with fertility, body weight, and organ mass in agricultural species	EN1/EN2	Baicheng-You	[24]
STEAP4	Metalloreductase, inflammation, and iron metabolism; energy and metabolic regulation	BWFE	Baicheng-You	[24]
LCORL	A transcriptional regulator of growth and body size	BWFE, EN1/EN2	Baicheng-You	[24]
ADAM22	Metalloproteinase/adhesion protein, intercellular interactions, nervous system	EN1/EN2	Baicheng-You	[24]
SAMD4A	Transcription and differentiation regulation, post-transcriptional regulation	MCD , EN2	Baicheng-You	[24]
SKAP2	Signal transduction adaptor protein, cell migration/adhesion	EN1/EN2, MCD	Baicheng-You	[24]
HOXA	Developmental transcription factors (homeobox), morphogenesis, skeletal development, genital development, oocyte development	EN1/EN2, MCD	Baicheng-You	[24]
GTF2A1	General transcription factor (TFIIA complex), initiation of transcription by RNA polymerase II	EN1, EN21–40	F2 WL × DBS	[24]
STON2	Stonin 2, endocytosis/vesicle trafficking, GTF2A1 paralog	EN1 EN2	F2 WL × DBS	[24]
CLSPN	Claspin, regulation of DNA replication and the damage response, involvement in cell division	EN1	F2 WL × DBS	[24]
FARSB	Phenylalanine tRNA synthetase, β-subunit, synthesis of amino acids loaded onto tRNA, fundamental cellular processes	EN2	F2 WL × DBS	[24]
KIAA1549	A regulatory protein of unknown function (in humans, often found in a chimeric gene with BRAF), associated with the nervous system	EN3	F2 WL × DBS	[24]
CALM1	Calmodulin 1, a Ca²⁺ sensor, regulation of contractility and steroidogenesis, involvement in ovarian and uterine function	EN21–40	F2 WL × DBS	[24]
SEL1L	A component of ER-associated degradation, protein quality control	EN21–40	F2 WL × DBS	[24]
TAP2	TAP2 transporter (ABC transporter), MHC class I antigen presentation pathway, immune response	AFE	F2 WL × DBS	[24]
B‑G (MHC IV)	MHC class IV (B–G), immune response molecules	AFE	F2 WL × DBS	[24]
POU3F1	Transcription factor (POU domain), nervous system development, and endocrine regulation	AFE	F2 WL × DBS	[24]
GRIK3	Ionotropic glutamate receptor (kainate), neuronal transmission	AFE	F2 WL × DBS	[24]
TSN, THYN1, OPCML, SPPL2B, TCF3 etc.	Immune and cytokine-related genes, signaling pathways, transcriptional regulation	LR	F2 WL × DBS	[24]
TSHR	The thyroid-stimulating hormone receptor, a key regulator of the thyroid-pituitary axis, and the seasonal and photoperiodic regulation of reproduction	AFE ), EN1, E43, MCL	Langya	[16]
GTF2A1	A subunit of the general transcription factor TFIIA; initiation of transcription by RNA polymerase II	EN1, E43, MCL	Langya	[16]
DIO2	Thyroxine-2-deiodinase, conversion of T4 to T3, local regulation of thyroid hormones in the hypothalamus and reproductive organs	MCL, EN2, EN3, E43	Langya	[16]
NRXN3	Neurexin 3, synaptic adhesion and the formation of functional synapses, neuroendocrine regulation	AFE и EN	Langya	[16]
STON2	Stonin 2, endocytosis, epigenetic regulation of ovarian stem cells (DNMT1–MUC1 pathway)	MCL, E43	Langya	[16]
KCNK10	Potassium two-pore channel (K2P), membrane potential, excitability, and secretory activity of cells	E43, MCL	Langya	[16]
EML5	Microtubule-associated protein (Echinoderm microtubule-associated protein-like 5), mitotic spindle, and cell division	EN1 , EN2, EN3, E43, MCL	Langya	[16]
ATG2B	Autophagy, lipid metabolism and energy, and homeostasis under high-performance conditions	EN2 , EN3 и MCL	Langya	[16]
FMNL1	Formin-like protein 1, actin cytoskeleton, asymmetric division during oocyte meiosis	EN1	Langya	[16]
FOXN3	Forkhead transcription factor, regulation of cell dormancy in response to DNA damage	EN2, EN3, E43, MCL	Langya	[16]
PTPN21	Cytosolic tyrosine phosphatase, growth and differentiation signaling pathways	EN3, E43, MCL	Langya	[16]
ZC3H14	Zinc-finger CCCH-type, post-transcriptional RNA regulation	EN3, E43, MCL	Langya	[16]
TDP1	Tyr-DNA phosphodiesterase 1, DNA repair	E43 и MCL	Langya	[16]
CEP128	Centromeric protein 128, spindle organization	MCL	Langya	[16]
TPMT	Thiopurine S-methyltransferase, thiopurine metabolism (affects cell proliferation/stress)	MCL	Langya	[16]
FAM184B	A regulator of growth and metabolism; previously associated with feed intake, daily weight gain, and carcass weight in cattle	BWF	Jinghai Yellow	[16]
TTL	Tubulin-tyrosine ligase, post-translational modification of α-tubulin, microtubules, and nutrient transport	WFE	Jinghai Yellow	[16]
RGS1	G-protein signal regulator, modulation of GPCR signaling	WFE	Jinghai Yellow	[16]
FBLN5	Fibulin 5, integrin-binding extracellular matrix, endothelial cell adhesion, elastic fibers	EN300	Jinghai Yellow	[16]
NCAPG	A component of the condensin complex; body growth and size (from other species); located in close proximity (≈0.1 kb) downstream of FAM184B	BWF	Jinghai Yellow	[16]
NELL2	A neuronal EGFL-like protein, regulation of GnRH neurosecretion, and the reproductive cycle	EN	WL, RIR	[1]
KITLG	KIT ligand, growth and survival of follicles, granulosa cells, and oocytes	EN	WL, RIR	[1]
GHRHR	Growth hormone-releasing factor receptor, the GH axis, growth, and reproduction	EN	WL, RIR	[1]
NCOA1	A coactivator of nuclear receptors, thyroid hormone, and estrogen pathways	EN	WL, RIR	[1]
ITPR1	Inositol 1,4,5-triphosphate receptor, Ca²⁺ signaling, GnRH, estrogen, GH, and TH pathways	EN	WL, RIR	[1]
GAMT	Guanidinoacetate N-methyltransferase, creatine/energy metabolism	EN	WL, RIR	[1]
CAMK4	Ca²⁺/calmodulin-dependent protein kinase IV, involvement in OXT signaling pathways, ovulation, follicular development	EN	WL, RIR	[1]
YY1	YY1 transcription factor, transcriptional regulation, oogenesis	EN	WL, RIR	[1]
SLC25A29	Mitochondrial amino acid transporter (solute carrier), amino acid and energy metabolism	EN	WL, RIR	[1]
WDR25	WD-repeat protein, expression in reproductive tissues	EN	WL, RIR	[1]
BEGAIN	Brain-enriched guanylate kinase, postsynaptic regulation of receptor activity	EN	WL, RIR	[1]
GATA4	A transcription factor that is a key regulator of ovarian somatic cell and granulosa cell function	TEN	Wenchang	[23]
TMC3	Mechanosensitive ion channel; putative involvement in signaling pathways and tissue development	EW	Wenchang	[23]
TMEM97	A membrane protein involved in cholesterol and lipid metabolism, a target of progesterone in ovarian cells	EW	Wenchang	[23]
CLUH	A cytosolic protein that regulates the distribution of mitochondria and mRNA and is associated with energy metabolism	EW	Wenchang	[23]
GIT1	Scaffold protein, regulates cell migration, bone remodeling, and signaling pathways	BW	Wenchang	[23]
NSRP1	A splicing regulator involved in alternative mRNA splicing	BW	Wenchang	[23]
BHLHA9	A bHLH family transcription factor, limb and skeletal development	BW	Wenchang	[23]
IGSF1	An immunoglobulin-like receptor known for its association with endocrine function	BW	Wenchang	[23]
L3MBTL1	A chromatin protein involved in transcription regulation and associated with fat deposits	BW	Wenchang	[23]
LDB2	A co-regulator of transcription that influences skeletal and muscular development and skeletal structure	BW	Wenchang	[23]
TAPT1	A membrane protein involved in the development of cartilage and bones	BW	Wenchang	[23]
PTGS2	Cyclooxygenase-2 (COX-2), prostaglandin synthesis, inflammation, and ovulation	AFE	Wenchang	[23]
Note: EN - egg number, EN43 - number of eggs laid at 43 weeks, NER - normal egg rate; AFE- age of first egg, W2 - white-feathered meat-type chickens, EN1, EN2, EN3, EN4, and TEN represent total egg numbers in each of the five stages (from onset of laying eggs to 195 d, from 196 to 227 d, from 228 to 307 d, from 308 to 354 d, and from the onset of laying eggs to 354 d, respectively), MCD - maximum…

## Sheet: ST5
Supplementary Table S5. Key genes associated with clutch traits
Gene	Trait (egg production)	Breed/line	Reference
KCND2	ACS31–38w	Wuhua yellow chicken	[11]
ENSGALG00000047004, ANKRD26	ACS31–38w	Wuhua yellow chicken	[11]
ENSGALG00000053596, ENSGALG00000049981	ACS31–38w	Wuhua yellow chicken	[11]
ENSGALG00000047387, SIK1	ACS31–38w	Wuhua yellow chicken	[11]
GABRB3	ACS31–38w	Wuhua yellow chicken	[11]
NCK2	ACS31–38w	Wuhua yellow chicken	[11]
NCK2, C1H2ORF40	ACS31–38w	Wuhua yellow chicken	[11]
ENSGALG00000053133	ACS31–38w	Wuhua yellow chicken	[11]
ENSGALG00000053133, ENSGALG00000050183	ACS31–38w	Wuhua yellow chicken	[11]
ENSGALG00000046550	ACS31–38w	Wuhua yellow chicken	[11]
ENSGALG00000047944, ENSGALG00000051288	ACS31–38w	Wuhua yellow chicken	[11]
HDAC11, FBLN2	ACS31–38w	Wuhua yellow chicken	[11]
SHISA9	ACS31–38w	Wuhua yellow chicken	[11]
RNF213	ACS31–38w	Wuhua yellow chicken	[11]
SOCS3	ACS31–38w	Wuhua yellow chicken	[11]
SOCS3, ENSGALG00000027822	ACS31–38w	Wuhua yellow chicken	[11]
SIRT7	ACS31–38w	Wuhua yellow chicken	[11]
SPAG9	ACS31–38w	Wuhua yellow chicken	[11]
LUC7L3, ANKRD40L	ACS31–38w	Wuhua yellow chicken	[11]
LUC7L3	ACS31–38w	Wuhua yellow chicken	[11]
ANKRD40	ACS31–38w	Wuhua yellow chicken	[11]
MRM1	ACS31–38w	Wuhua yellow chicken	[11]
THAP5, AVPR2	ACS31–46w	Wuhua yellow chicken	[11]
TMTC2, ENSGALG00000050280	ACS31–46w	Wuhua yellow chicken	[11]
ENSGALG00000051987, ENSGALG00000054230	ACS31–46w	Wuhua yellow chicken	[11]
EVA1C	ACS31–46w	Wuhua yellow chicken	[11]
FRMPD4	ACS31–46w	Wuhua yellow chicken	[11]
TGFBRAP1	ACS31–46w	Wuhua yellow chicken	[11]
C1H2ORF49	ACS31–46w	Wuhua yellow chicken	[11]
NCK2	ACS31–46w	Wuhua yellow chicken	[11]
TMEM245	ACS31–46w	Wuhua yellow chicken	[11]
CD226, DOK6	ACS31–46w	Wuhua yellow chicken	[11]
ENSGALG00000050183	ACS31–46w	Wuhua yellow chicken	[11]
PLXNA1, ENSGALG00000052123	ACS31–46w	Wuhua yellow chicken	[11]
ENSGALG00000046710	ACS31–46w	Wuhua yellow chicken	[11]
PLXNB3	ACS31–46w	Wuhua yellow chicken	[11]
ENSGALG00000006544, SETD5	ACS31–46w	Wuhua yellow chicken	[11]
SETD5	ACS31–46w	Wuhua yellow chicken	[11]
LHFPL4	ACS31–46w	Wuhua yellow chicken	[11]
ENSGALG00000051986, FHIT	ACS31–46w	Wuhua yellow chicken	[11]
FHIT	ACS31–46w	Wuhua yellow chicken	[11]
SOCS3	ACS31–46w	Wuhua yellow chicken	[11]
ENSGALG00000050820, ENSGALG00000049047	ACS31–46w	Wuhua yellow chicken	[11]
ENSGALG00000051987, ENSGALG00000054230	ACS39–46w	Wuhua yellow chicken	[11]
ENSGALG00000054571	ACS39–46w	Wuhua yellow chicken	[11]
TXNRD1	ACS39–46w	Wuhua yellow chicken	[11]
NFYB	ACS39–46w	Wuhua yellow chicken	[11]
C1H12ORF73, HSP90B1	ACS39–46w	Wuhua yellow chicken	[11]
HSP90B1	ACS39–46w	Wuhua yellow chicken	[11]
NT5DC3	ACS39–46w	Wuhua yellow chicken	[11]
STAB2	ACS39–46w	Wuhua yellow chicken	[11]
STAB2, ENSGALG00000051926	ACS39–46w	Wuhua yellow chicken	[11]
ENSGALG00000051926	ACS39–46w	Wuhua yellow chicken	[11]
ENSGALG00000048732, ENSGALG00000053154	ACS39–46w	Wuhua yellow chicken	[11]
ENSGALG00000053154	ACS39–46w	Wuhua yellow chicken	[11]
ASCL1	ACS39–46w	Wuhua yellow chicken	[11]
THL	ACS39–46w	Wuhua yellow chicken	[11]
ENSGALG00000055033	ACS39–46w	Wuhua yellow chicken	[11]
IGF1	ACS39–46w	Wuhua yellow chicken	[11]
PARPBP	ACS39–46w	Wuhua yellow chicken	[11]
WASHC3, DRAM1	ACS39–46w	Wuhua yellow chicken	[11]
ENSGALG00000051909	ACS39–46w	Wuhua yellow chicken	[11]
SPIC	ACS39–46w	Wuhua yellow chicken	[11]
HIPK2	ACS39–46w	Wuhua yellow chicken	[11]
URB1, EVA1C	ACS39–46w	Wuhua yellow chicken	[11]
EVA1C	ACS39–46w	Wuhua yellow chicken	[11]
MAP4K4	ACS39–46w	Wuhua yellow chicken	[11]
ENSGALG00000042484	ACS39–46w	Wuhua yellow chicken	[11]
FHL2, ENSGALG00000053982	ACS39–46w	Wuhua yellow chicken	[11]
ENSGALG00000048046, ENSGALG00000051453	ACS39–46w	Wuhua yellow chicken	[11]
MIR6545, ENSGALG00000051735	ACS39–46w	Wuhua yellow chicken	[11]
ENSGALG00000052411, ENSGALG00000054747 / chr2	ACS39–46w	Wuhua yellow chicken	[11]
ENSGALG00000054747, CDH12	ACS39–46w	Wuhua yellow chicken	[11]
CDH18, ENSGALG00000047149	ACS39–46w	Wuhua yellow chicken	[11]
MARCH6, CMBLL	ACS39–46w	Wuhua yellow chicken	[11]
CD226, DOK6	ACS39–46w	Wuhua yellow chicken	[11]
ENSGALG00000049612, ENSGALG00000050966	ACS39–46w	Wuhua yellow chicken	[11]
ENSGALG00000047229, MN1	ACS39–46w	Wuhua yellow chicken	[11]
CADM3 / chr25	ACS39–46w	Wuhua yellow chicken	[11]
ENSGALG00000039887	ACS39–46w	Wuhua yellow chicken	[11]
ENSGALG00000033971	ACS39–46w	Wuhua yellow chicken	[11]
KLHDC10	ACST	Wuhua yellow chicken	[11]
ENSGALG00000036140	ACST	Wuhua yellow chicken	[11]
ENSGALG00000050230	ACST	Wuhua yellow chicken	[11]
ENSGALG00000047026	ACST	Wuhua yellow chicken	[11]
MIR205B, ENSGALG00000047442	ACST	Wuhua yellow chicken	[11]
ENSGALG00000047442	ACST	Wuhua yellow chicken	[11]
EVA1C, C1H21ORF59	ACST	Wuhua yellow chicken	[11]
FRMPD4, MSL3	ACST	Wuhua yellow chicken	[11]
MIR6545, ENSGALG00000051735	ACST	Wuhua yellow chicken	[11]
ENSGALG00000050928, ANKH	ACST	Wuhua yellow chicken	[11]
TMEM245	ACST	Wuhua yellow chicken	[11]
PARP1	ACST	Wuhua yellow chicken	[11]
ENSGALG00000053133	ACST	Wuhua yellow chicken	[11]
ENSGALG00000053133, ENSGALG00000050183	ACST	Wuhua yellow chicken	[11]
ENSGALG00000050183	ACST	Wuhua yellow chicken	[11]
RAP1GDS1	ACST	Wuhua yellow chicken	[11]
GFRA4, ENSGALG00000052273	ACST	Wuhua yellow chicken	[11]
ENSGALG00000054167	ACST	Wuhua yellow chicken	[11]
ENSGALG00000052305, KTN1	ACST	Wuhua yellow chicken	[11]
ATRNL1	ACST	Wuhua yellow chicken	[11]
ENSGALG00000051986, FHIT	ACST	Wuhua yellow chicken	[11]
SOCS3	ACST	Wuhua yellow chicken	[11]
ENSGALG00000050820, ENSGALG00000049047	ACST	Wuhua yellow chicken	[11]
ENSGALG00000047026	MCS21–30w	Wuhua yellow chicken	[11]
MIR205B, ENSGALG00000047442	MCS21–30w	Wuhua yellow chicken	[11]
PLXNA4	MCS21–30w	Wuhua yellow chicken	[11]
CAPZA3, PLEKHA5	MCS21–30w	Wuhua yellow chicken	[11]
ENSGALG00000036466	MCS21–30w	Wuhua yellow chicken	[11]
MARCH11	MCS21–30w	Wuhua yellow chicken	[11]
TRIO	MCS21–30w	Wuhua yellow chicken	[11]
GALNT12	MCS21–30w	Wuhua yellow chicken	[11]
ENSGALG00000013268	MCS21–30w	Wuhua yellow chicken	[11]
ENSGALG00000053898, ENSGALG00000052462	MCS21–30w	Wuhua yellow chicken	[11]
MBP	MCS21–30w	Wuhua yellow chicken	[11]
ARFGEF1, CPA6	MCS21–30w	Wuhua yellow chicken	[11]
GFRA4, ENSGALG00000052273	MCS21–30w	Wuhua yellow chicken	[11]
SLC35F4	MCS21–30w	Wuhua yellow chicken	[11]
ENSGALG00000054167	MCS21–30w	Wuhua yellow chicken	[11]
KTN1	MCS21–30w	Wuhua yellow chicken	[11]
ATG14	MCS21–30w	Wuhua yellow chicken	[11]
ENSGALG00000050035, ENSGALG00000048875	MCS21–30w	Wuhua yellow chicken	[11]
ZDHHC12	MCS21–30w	Wuhua yellow chicken	[11]
APPBP2, ENSGALG00000005350 / chr19	MCS21–30w	Wuhua yellow chicken	[11]
MRM1, ENSGALG00000041948	MCS21–30w	Wuhua yellow chicken	[11]
ENSGALG00000048282, LHX1	MCS21–30w	Wuhua yellow chicken	[11]
DDX52	MCS21–30w	Wuhua yellow chicken	[11]
DDX52, HNF1B	MCS21–30w	Wuhua yellow chicken	[11]
MSI2	MCS21–30w	Wuhua yellow chicken	[11]
MSI2, AKAP1	MCS21–30w	Wuhua yellow chicken	[11]
CLCNKB	MCS21–30w	Wuhua yellow chicken	[11]
U6, R3HDM4	MCS21–30w	Wuhua yellow chicken	[11]
ENSGALG00000049672	MCS21–30w	Wuhua yellow chicken	[11]
KRT75L4, KRT75L2	MCS21–30w	Wuhua yellow chicken	[11]
KRT75L1, ENSGALG00000047132	MCS21–30w	Wuhua yellow chicken	[11]
MORC3	MCS31–38w	Wuhua yellow chicken	[11]
CHAF1B, CLDN14	MCS31–38w	Wuhua yellow chicken	[11]
ENSGALG00000047387, SIK1	MCS31–38w	Wuhua yellow chicken	[11]
C1H2ORF49	MCS31–38w	Wuhua yellow chicken	[11]
NCK2, C1H2ORF40	MCS31–38w	Wuhua yellow chicken	[11]
CCDC90B	MCS31–38w	Wuhua yellow chicken	[11]
ENSGALG00000047287, DNAJC24	MCS31–38w	Wuhua yellow chicken	[11]
RTN1	MCS31–38w	Wuhua yellow chicken	[11]
ENSGALG00000053840	MCS31–38w	Wuhua yellow chicken	[11]
CHSY1	MCS31–38w	Wuhua yellow chicken	[11]
RPTOR	MCS31–38w	Wuhua yellow chicken	[11]
ENSGALG00000049856	MCS31–38w	Wuhua yellow chicken	[11]
SOCS3	MCS31–38w	Wuhua yellow chicken	[11]
SOCS3, ENSGALG00000027822	MCS31–38w	Wuhua yellow chicken	[11]
SIRT7	MCS31–38w	Wuhua yellow chicken	[11]
MSRB3	MCS31–46w	Wuhua yellow chicken	[11]
EVA1C	MCS31–46w	Wuhua yellow chicken	[11]
TGFBRAP1	MCS31–46w	Wuhua yellow chicken	[11]
C1H2ORF49	MCS31–46w	Wuhua yellow chicken	[11]
NCK2	MCS31–46w	Wuhua yellow chicken	[11]
NCK2, C1H2ORF40	MCS31–46w	Wuhua yellow chicken	[11]
ENSGALG00000047287, DNAJC24	MCS31–46w	Wuhua yellow chicken	[11]
WT1	MCS31–46w	Wuhua yellow chicken	[11]
RPTOR	MCS31–46w	Wuhua yellow chicken	[11]
ENSGALG00000049856	MCS31–46w	Wuhua yellow chicken	[11]
SOCS3	MCS31–46w	Wuhua yellow chicken	[11]
SOCS3, ENSGALG00000027822	MCS31–46w	Wuhua yellow chicken	[11]
SIRT7	MCS31–46w	Wuhua yellow chicken	[11]
LLPH	MCS39–46w	Wuhua yellow chicken	[11]
EVA1C	MCS39–46w	Wuhua yellow chicken	[11]
ENSGALG00000042484	MCS39–46w	Wuhua yellow chicken	[11]
C1H2ORF49	MCS39–46w	Wuhua yellow chicken	[11]
CLYBL	MCS39–46w	Wuhua yellow chicken	[11]
UBAC2	MCS39–46w	Wuhua yellow chicken	[11]
MARCH6, CMBLL	MCS39–46w	Wuhua yellow chicken	[11]
ENSGALG00000053759	MCS39–46w	Wuhua yellow chicken	[11]
GFRA1	MCS39–46w	Wuhua yellow chicken	[11]
KCNK18, SLC18A2	MCS39–46w	Wuhua yellow chicken	[11]
CHST15	MCS39–46w	Wuhua yellow chicken	[11]
CHST15, ENSGALG00000029469	MCS39–46w	Wuhua yellow chicken	[11]
ENSGALG00000029469	MCS39–46w	Wuhua yellow chicken	[11]
ENSGALG00000051175	MCS39–46w	Wuhua yellow chicken	[11]
UNC80	MCS39–46w	Wuhua yellow chicken	[11]
ENSGALG00000001791	MCS39–46w	Wuhua yellow chicken	[11]
ENSGALG00000049612, ENSGALG00000050966	MCS39–46w	Wuhua yellow chicken	[11]
ENSGALG00000047229, MN1	MCS39–46w	Wuhua yellow chicken	[11]
TTC28	MCS39–46w	Wuhua yellow chicken	[11]
SLC5A1, ENSGALG00000030684	MCS39–46w	Wuhua yellow chicken	[11]
CACNA1G	MCS39–46w	Wuhua yellow chicken	[11]
NTM	MCS39–46w	Wuhua yellow chicken	[11]
ENSGALG00000033971	MCS39–46w	Wuhua yellow chicken	[11]
KLHDC10	MCST	Wuhua yellow chicken	[11]
ENSGALG00000036140	MCST	Wuhua yellow chicken	[11]
ENSGALG00000050230	MCST	Wuhua yellow chicken	[11]
MIR205B, ENSGALG00000047442	MCST	Wuhua yellow chicken	[11]
CAPZA3, PLEKHA5	MCST	Wuhua yellow chicken	[11]
ENSGALG00000048148	MCST	Wuhua yellow chicken	[11]
EVA1C, C1H21ORF59	MCST	Wuhua yellow chicken	[11]
ENSGALG00000053133	MCST	Wuhua yellow chicken	[11]
TSPAN5	MCST	Wuhua yellow chicken	[11]
MTTP, ENSGALG00000054998	MCST	Wuhua yellow chicken	[11]
ENSGALG00000051538, gga-mir-1814	MCST	Wuhua yellow chicken	[11]
CD8A	MCST	Wuhua yellow chicken	[11]
OTX2, TMEM260	MCST	Wuhua yellow chicken	[11]
ENSGALG00000052305, KTN1	MCST	Wuhua yellow chicken	[11]
KTN1	MCST	Wuhua yellow chicken	[11]
ATG14	MCST	Wuhua yellow chicken	[11]
ENSGALG00000050035, ENSGALG00000048875	MCST	Wuhua yellow chicken	[11]
IGFBP2	MCST	Wuhua yellow chicken	[11]
CHSY1	MCST	Wuhua yellow chicken	[11]
VGLL4	MCST	Wuhua yellow chicken	[11]
VKORC1L1	MCST	Wuhua yellow chicken	[11]
ENSGALG00000042528, ENSGALG00000048282	MCST	Wuhua yellow chicken	[11]
ENSGALG00000048282, LHX1	MCST	Wuhua yellow chicken	[11]
DDX52	MCST	Wuhua yellow chicken	[11]
MIER2	MCST	Wuhua yellow chicken	[11]
CHAF1A	MCST	Wuhua yellow chicken	[11]
UBXN6	MCST	Wuhua yellow chicken	[11]
PLIN4	MCST	Wuhua yellow chicken	[11]
SEMA6B, ANKRD24	MCST	Wuhua yellow chicken	[11]
BSG	MCST	Wuhua yellow chicken	[11]
ENSGALG00000047265	MCST	Wuhua yellow chicken	[11]
U6, R3HDM4	MCST	Wuhua yellow chicken	[11]
KRT75L4, KRT75L2	MCST	Wuhua yellow chicken	[11]
KRT75L1	MCST	Wuhua yellow chicken	[11]
S1PR4 / GGA28	MCD	Laiwu Black	[30]
Note: ACS - average clutch size, MCS - maximum clutch size, MCST - total clutch size, MCD - max clutch duration

## Sheet: ST6
Supplementary Table S6. Classification of candidate genes associated with egg production traits into KEGG biological pathways
Hormones, reproduction, neuroendocrine regulation
KEGG category	Genes	Traits
gga04921 Oxytocin / gga04913 Ovarian steroidogenesis / steroid hormone biosynthesis	CYP11A1, GATA4, FOXL2, PTGS2	AFE, EN
gga04912 GnRH signaling / gga04911 Insulin secretion / gga04910 Insulin signaling	IGF1, GHRHR, NCOA1, KRAS, RPTOR, PIK3CB, PIK3R4, PRKAA1	AFE, EN, clutch/ACS, MC(S)T
gga04918 Thyroid hormone signaling	TSHR, DIO2, NRXN3	AFE, EN1–EN3, E43, MCL
gga04924 Circadian rhythm	BHLHE41, PER2	AFE
gga04020 Calcium signaling pathway / gga04080 Neuroactive ligand–receptor interaction	CACNA2D3, NELL2, HCN4, NRXN1/3, TENM4, LGI1, GRIK3	Clutch traits, EN1-EN4, AFE, ELI
MAPK, mTOR, PI3K-Akt and cell growth
KEGG category	Genes	Traits
gga04010 MAPK signaling pathway	MAPK8, FGF9, FGF12, KRAS, RASA3	AFE, clutch traits, EN
gga04151 PI3K‑Akt signaling pathway	PTK2, IGF1, KITLG, GATA4, DAG1	EN, AFE, EP, ELI, clutch
gga04150 mTOR signaling pathway	RPTOR, ATG14, ATG2B	MCS, MCL, EN2–EN3
gga04218 Cellular senescence / gga04110 Cell cycle	FOXN3, LIMD1, TRAIP, RAD54L2, TDP1	EN4-EN5
Immunity, inflammation and MHC
KEGG category	Genes	Traits
gga04612 Antigen processing and presentation	B‑G (MHC IV), TAP2	AFE, EN
gga04610 Complement and coagulation cascades	C3, C6, VKORC1L1	EN, MCD/MCST
gga04060 Cytokine–cytokine receptor interaction	IL7R, MST1, MST1R	EN
gga04640 Hematopoietic cell lineage / gga04630 Jak‑STAT	STAB2, RGS1, LAPTM5, ST6GAL1	AFE, EN, AELT
gga04668 TNF signaling / gga04064 NF‑kappa B	HIPK2, SMG7	ACS
ECM receptor, adhesion, cytoskeleton, and cilia
KEGG category	Genes	Traits
gga04512 ECM–receptor interaction	DAG1, LAMC1, LAMC2, FBLN5, COL5A2, COL9A3	EN, EN300, AFE
gga04510 Focal adhesion	PTK2, PTPRF, PTPN21, ITGB	EN, ELI, MCL, ACS
gga04810 Regulation of actin cytoskeleton	CAPZA3, FMNL1, WASHC3, ARPC5	ACS, MCS, EN1
gga04514 Cell adhesion molecules (CAMs)	NTM, OPCML, PCDH15, NRXN1/3, CNTN4, SLIT3	AFE, EN, ELI, EN43
gga04144 Endocytosis / cilium‑related pathways	CEP104, DNAH10, DYNC2H1, BBS4, CEP128, DCDC2	EN500, EN43, MCL
Metabolism (lipids, sphingolipids, energy, vitamins)
KEGG category	Genes	Traits
gga00561 Glycerolipid / gga00564 Glycerophospholipid metabolism	PLCL1, PLD1, TMEM97	Clutch traits, 35w‑EW
gga00600 Sphingolipid metabolism	SPTLC2, SMYD3	LR, clutch traits
gga00100 Steroid biosynthesis / gga00140 Steroid hormone biosynthesis	CYP11A1, GATA4, FOXL2	EN, AFE
gga04977 Vitamin digestion and absorption / gga00130 Ubiquinone and other terpenoid‑quinone biosynthesis	VKORC1L1, NMNAT2, NPL	EN43, MCST
gga00010 Glycolysis / gluconeogenesis	ADPGK, CPQ	EN40, EN500
gga00190 Oxidative phosphorylation / mitochondrial function	CLUH, LARS2, MRPS22, SLC25A29, SLC25A36	35w‑EW, EN, AELT
RNA processing, splicing, transcription, epigenetics
KEGG category	Genes	Traits
gga03040 Spliceosome / gga03013 RNA transport	CELF6, RBM6, ZC3H14, TSN, PHF5A	EN40/43, EN, ELI, EN3, E43
gga03018 RNA degradation / mRNA surveillance	SMG7, NMNAT2	EN4-EN5
gga03010 Ribosome / mitochondrial ribosome	LARS2, MRPS22	EN43 нед, AELT
gga03015 mRNA surveillance pathway / NMD	SMG7, RBM6	EN
gga03020 RNA polymerase / Basal transcription factors	GTF2A1, TFAP2D, YY1, TCF3	AFE, EN, EN500
gga04068 FoxO signaling / epigenetic regulation	SMYD3, FOXN3	Clutch traits, EN2–3, MCL
gga03019 snRNA/snoRNA processing	ENSGALG00015011943 (TGS1)	CEN500
DNA repair, meiosis, cell cycle
KEGG category	Genes	Traits
gga03440 Homologous recombination / gga03430 Mismatch repair	RAD54L2, REC114, TRAIP, TDP1	EN40/43, MCL
gga04110 Cell cycle / gga04114 Oocyte meiosis	CEP128, CEP104, DNAH10, DYNC2H1, EML5	EN500, MCL, EN3–E43
gga03410 Base excision repair / nucleotide excision repair	PARP6, TDP1	EN40/43, MCL
Neuronal and behavioral pathways (broodiness, egg-laying rhythm)
KEGG category	Genes	Traits
gga04727 GABAergic, gga04724 Glutamatergic, gga04728 Dopaminergic synapse	NRXN1/3, NELL2, GRIK3, LGI1, TENM4, NEO1, NPTN, BEGAIN	EN, AFE, EN40/43, EN300
gga04713 Circadian entrainment / gga04714 Thermogenesis	PER2, BHLHE41, HCN4	AELT, AFE, EN40
gga04723 Retrograde endocannabinoid / other neurotransmission pathways	RGS1, RGS	FEW, EN300
